# Supplementary material for: Advances in oral disease models: a mini-review of developments from 2015 to 2025
Source: Front Dent Med. 2026 Jun 8;7:1864810. doi: 10.3389/fdmed.2026.1864810 (PMC13284156; doi:10.3389/fdmed.2026.1864810)
Supplement: Supplementary file 1 [file Table1.xlsx]

## Sheet: Consolidated Models
Disease category	Model type	Model name	Biological complexity	Key feature	Primary application	Readouts	Strengths	Limitations	Reference
Caries & Biofilm	In vitro	Chemical demin/remin (no biofilm)	Tissue-level	None (abiotic); Static or cyclic immersion; controlled pH buffers; Enamel/dentin substrates	Infection	Microhardness, microradiography	High control and reproducibility; parameterized lesion formation	Cannot recreate biological caries or biofilm-driven microenvironments	Schwendicke, Falk, et al. "In vitro Induction of residual caries lesions in dentin: comparative mineral loss and nano-hardness analysis." Caries research 49.3 (2015): 259-265.
Caries & Biofilm	In vitro	Defined multi-species consortia (e.g., dual species streptococcus mutans and lactobacillus)	Polymicrobial	Moderate complexity; controlled acidogenic interplay; Often static; semi-dynamic possible; Enamel/dentin or inert substrates; salivary pellicle	Infection	QLF, lesion depth, inorganic changes	Controlled interactions; can produce subsurface lesions within short protocols	Still underrepresent diversity; protocol-sensitive outcomes	Cavalcanti, Y. W., Bertolini, M. M., da Silva, W. J., Del-Bel-Cury, A. A., Tenuta, L. M., & Cury, J. A. (2014). A three-species biofilm model for the evaluation of enamel and dentin demineralization. Biofouling, 30(5), 579–588. https://doi.org/10.1080/08927014.2014.905547
Caries & Biofilm	In vitro	Dynamic/artificial mouth and oral biofilm reactors (including CDC, chemostats, constant-depth fermenters)	Polymicrobial	Depends on inoculum (mono, consortia, microcosm); Controlled flow, shear, residence time; continuous exchange; Enamel/dentin or inert; saliva substitutes	Infection	Metabolism, mineralization endpoints; biodiversity studies	Reproduce metabolic and pH behaviors similar to plaque; tunable hydrodynamics	Cost/complexity; material/medium constraints	Amend, S., Frankenberger, R., Lücker, S., Domann, E., & Krämer, N. (2018). Secondary caries formation with a two-species biofilm artificial mouth. Dental materials : official publication of the Academy of Dental Materials, 34(5), 786–796. https://doi.org/10.1016/j.dental.2018.02.002
Caries & Biofilm	In vitro	Microcosm (saliva/plaque-derived)	Polymicrobial	High complexity; retains ecological features; responds to sucrose and arginine; Static, semi-dynamic, dynamic (artificial mouth/chemostat/flow); continuous or scheduled flow; Enamel/dentin slabs; pellicle via human saliva; artificial saliva media	Infection	Transverse microradiography; viability; mineral changes	Closest approximation to in vivo; captures pH ecology shifts	Hard to standardize; reproducibility/control challenges; reporting consistency needed	Maske, T. T., Brauner, K. V., Nakanishi, L., Arthur, R. A., van de Sande, F. H., & Cenci, M. S. (2016). An in vitro dynamic microcosm biofilm model for caries lesion development and antimicrobial dose-response studies. Biofouling, 32(3), 339–348. https://doi.org/10.1080/08927014.2015.1130824
Caries & Biofilm	In vitro	Mono-species biofilms (e.g., S. mutans, S. sobrinus)	Mono-species	Defined, low complexity; acidogenic/aciduric focus; Usually static; batch medium; Enamel/dentin slabs/discs or inert surfaces; pellicle often applied	Infection	QLF, polarized light microscopy, spectroscopy; microhardness	Simplicity, reproducibility, cost-effective; targeted mechanistic tests	Poor mimicry of oral ecology and metabolic redundancy; risk of erosive lesions if exposure extended; limited hydrodynamics	Chu, C. H., Mei, L., Seneviratne, C. J., & Lo, E. C. (2012). Effects of silver diamine fluoride on dentine carious lesions induced by Streptococcus mutans and Actinomyces naeslundii biofilms. International journal of paediatric dentistry, 22(1), 2–10. https://doi.org/10.1111/j.1365-263X.2011.01149.x
Endodontic Infections	In vitro	3D organoids	Tissue-level	Dentin–pulp-like organoids; material responsiveness; Culture medium staging; no flow; hDPSCs; sometimes co-cultures	Infection	Gene/protein odontogenic markers; mineralization; response to Biodentine	Reproducible self-organized pulp-like constructs for screening	Matrigel limits translation; missing dentin interface/vascularization	Jeong, S. Y., S. Lee, W. H. Choi, J. Jee, H. Kim, and J. Yoo. 2020. "Fabrication of Dentin-Pulp-Like Organoids Using Dental-Pulp Stem Cells." Cells 9. https://doi.org/10.3390/cells9030642
Endodontic Infections	In vitro	Advanced tooth‑on‑chip with neurovascular co-culture	Tissue-level	Pulpitis/regeneration physiology; Network formation; compartmental gradients; putative flow; Human DPSCs, odontoblast-like cells, endothelial cells, trigeminal neurons; perivascular niches	Regeneration	Structural organization of vascular and neuronal networks; odontoblast/dentin interface	Integration of vascular and neuronal networks with stem cell niches in a single “tooth-on-chip” platform	New device; external validation pending; standard readouts vs function need expansion	Cordiale, A., D. Stanco, R. Visone, B. Stadlinger, P. Pagella, M. Rasponi, and T. Mitsiadis. 2025. "An Innovative "Tooth-On-Chip" Microfluidic Device Emulating the Structure and Physiology of the Dental Pulp Tissue." Advanced healthcare materials:
Endodontic Infections	In vitro	Bioprinting	Tissue-level	Dentin–pulp complex; in situ bioprinting vascular bioinks; Controlled rheology; shape fidelity; hDPSCs; endothelial vasculogenesis	Infection	Viability; localized odontogenic differentiation; vasculogenesis comparable to fibrin/collagen	Spatially patterned odontogenic differentiation; vasculogenesis validated	Thickness limits; survival in bulk constructs; short culture	Han, J., D. S. Kim, H. Jang, H. Kim, and H. Kang. 2019. "Bioprinting of three-dimensional dentin–pulp complex with local differentiation of human dental pulp stem cells." Journal of Tissue Engineering 10. https://doi.org/10.1177/2041731419845849
Endodontic Infections	In vitro	Microphysiological pulp pressure platform	Tissue-level	Cell homing, odontogenic differentiation; Simulated pulp pressure; 3D pulp cell culture; chitosan–calcium aluminate scaffold	Infection	Viability; chemotaxis; DSPP+cells; odontogenic marker upregulation; mineral deposition	Pressure‑controlled cell‑homing assessment inside chip with scaffold comparison	Short culture; lacks immune/biofilm; mineralization surrogate staining	Bordini, E., V. T. Stuani, L. E. Corrêa, F. B. Cassiano, M. F. Lovison, M. Leite, J. Hebling, C. A. d. S. Costa, and D. Soares. 2024. "Chitosan–Calcium Aluminate as a Cell-homing Scaffold: Its Bioactivity Testing in a Microphysiological Dental Pulp Platform." Alternatives to Laboratory Animals 52: 107 - 116. https://doi.org/10.1177/02611929241232558
Endodontic Infections	In vitro	Multispecies endodontic-like biofilms	Polymicrobial	Endodontic multispecies biofilms; Batch culture; 3–21 days maturation; 15-species (periodontal + endodontic taxa); 11-species consortia	Infection	qPCR; FISH; CLSM spatial structure; CFU survival vs irrigants	Adapts Zurich biofilm model to dentin substrates; competition patterns; maturity effects on susceptibility	No host factors; CLSM viability limits; dentin tubule penetration at openings only; overestimation on coupons	Lukić, D., L. Karygianni, M. Flury, T. Attin, and T. Thurnheer. 2020. "Endodontic-Like Oral Biofilms as Models for Multispecies Interactions in Endodontic Diseases." Microorganisms 8. https://doi.org/10.3390/microorganisms8050674
Endodontic Infections	In vitro	Parameterized biofilm susceptibility	Tissue-level	Irrigant efficacy dependence on model parameters; Atmosphere control; Mono vs multi‑species; aerobic vs anaerobic; 24 h vs 11 d	Infection	CFU reductions vs NaOCl concentration/time	Demonstrates older/complex/multispecies/dentin-grown biofilms reduce susceptibility; argues against monospecies E. faecalis-only setups	Harvest CFUs only; no CLSM depth; 1 min exposures only	Swimberghe, R., A. Crabbé, R. D. D. Moor, T. Coenye, and M. Meire. 2021. "Model system parameters influence the sodium hypochlorite susceptibility of endodontic biofilms." International endodontic journal. https://doi.org/10.1111/iej.13544
Endodontic Infections	In vitro	Pre-vascularized full-length pulp constructs	Tissue-level	Regenerative constructs; Photopolymerizable GelMA; channel perfusion mimic; OD21 odontoblast-like cells; ECFCs in channels	Regeneration	SEM; viability/proliferation; endothelial monolayer; sprouting	Full-length canal filling with microfabricated vascular channels in situ GelMA	Lacks nerves/immune input; non-human cells; early vascular mimic	Athirasala, A., F. Lins, A. Tahayeri, M. Hinds, A. J. Smith, C. Sedgley, J. Ferracane, and L. Bertassoni. 2017. "A Novel Strategy to Engineer Pre-Vascularized Full-Length Dental Pulp-like Tissue Constructs." Scientific Reports 7. https://doi.org/10.1038/s41598-017-02532-3
Endodontic Infections	In vitro	Structure‑integrated biofilm assessment	Polymicrobial	Biofilm architecture vs chemical removal; CDFF steady state vs static growth; Dual species (S. oralis, A. naeslundii)	Infection	OCT removal; LLCT viscoelasticity; CLSM architecture	Integrates OCT, viscoelasticity, CLSM to connect structure with removal capacity	Viability not assessed by OCT; limited to dual species	Busanello, F., X. Petridis, M. V. R. So, R. J. B. Dijkstra, P. K. Sharma, and L. V. D. Sluis. 2018. "Chemical biofilm removal capacity of endodontic irrigants as a function of biofilm structure: optical coherence tomography, confocal microscopy and viscoelasticity determination as integrated assessment tools." International Endodontic Journal 52: 461–474. https://doi.org/10.1111/iej.13027
Endodontic Infections	In vitro	Tooth‑on‑a‑chip	Host–microbe	Pulp–dentin interface; biomaterial cytotoxicity; early biofilm interface; Static/low-flow microfluidic; dentin diffusion; barrier-like setup; SCAP-derived odontoblast-like cells on dentin; biomaterial exposure; later works include bacteria	Infection / Regeneration	Live-cell microscopy; pH change; TGF‑β release through dentin; viability/proliferation	First dentin-interfacing microphysiologic chip enabling real-time biomaterial–dentin–pulp interplay	Limited immune/vascular components; flow often minimal; PDMS absorption/leakage risks; chip standardization needed	França, C. M., Tahayeri, A., Rodrigues, N. S., Ferdosian, S., Puppin Rontani, R. M., Sereda, G., Ferracane, J. L., & Bertassoni, L. E. (2020). The tooth on-a-chip: a microphysiologic model system mimicking the biologic interface of the tooth with biomaterials. Lab on a chip, 20(2), 405–413. https://doi.org/10.1039/c9lc00915a
Endodontic Infections	In vitro	Tooth‑on‑a‑chip refinement	Tissue-level	Biomaterial–dentin–pulp crosstalk with CSCs; Time-resolved pH; dentin-mediated signaling; hDPSCs; CSCs (ProRoot, Biodentine, TheraCal)	Regeneration	TGF‑β extraction kinetics; viability/proliferation	Quantitative dentin‑released bioactive (TGF‑β) as mechanistic surrogate of matrix signaling	Correlation between TGF‑β release and cell outcomes not direct; lacks immune cells	Rodrigues NS, França CM, Tahayeri A, et al. Biomaterial and Biofilm Interactions with the Pulp-Dentin Complex-on-a-Chip. Journal of Dental Research. 2021;100(10):1136-1143. doi:10.1177/00220345211016429
Endodontic Infections	In vitro	Tube model for neovascularization	Tissue-level	Regenerative vascularization; Static incubation; canal-like confinement; DPSC-derived endothelial-like cells vs hMVECs; fibrin/blood gels	Regeneration	Direct visualization; histology of vessel-like networks	Simple, direct visualization of vessel formation in canal-analog geometry	Plastic tubes vs dentin; no perfusion; limited tissue components	Zhang, Y., J. Liu, I. J. d. S. Araújo, L. Bahammam, L. Munn, and G. Huang. 2024. "Neovascularization by DPSC-ECs in a Tube Model for Pulp Regeneration Study." Journal of Dental Research 103: 652 - 661. https://doi.org/10.1177/00220345241236392
Endodontic Infections	Ex vivo	CLSM-guided infection/disinfection workflow	Tissue-level	Endodontic dentinal infection/disinfection; Sonic EDTA pretreatment; sclerosis grading; incubation 3–4 weeks; E. faecalis infection (benchmarking)	Infection	CLSM LIVE/DEAD 3D; penetration depth; SCG for tooth selection	Standardized imaging pipeline, sclerosis grading, specimen prep to improve reproducibility and visualization	NaOCl pretreatment reduces reproducibility; recommends polishing and long incubation	Mattern, R., S. Ernst, S. Böcher, A. Braun, J. Wenzler, and G. Conrads. 2024. "CLSM-Guided Imaging for Quantifying Endodontic Disinfection." Antibiotics 13. https://doi.org/10.3390/antibiotics13010054
Endodontic Infections	Ex vivo	Intraoral root appliance for in situ intraradicular biofilm	Tissue-level	Intraradicular biofilm community formation; Natural oral environment; Human oral inoculum forming canal biofilms	Infection	16S (V4) sequencing; OTU composition	In situ canal biofilm formation reflecting clinical conditions	No viability or depth imaging; sample variability; sterile controls limited	Matoso, F. B., F. Montagner, F. Grecca, P. H. Rampelotto, and P. M. P. Kopper. 2024. "Microbial composition and diversity in intraradicular biofilm formed in situ: New concepts based on next-generation sequencing." Molecular oral microbiology. https://doi.org/10.1111/omi.12463
Endodontic Infections	Ex vivo	Organotypic mandible slices	Tissue-level	Regenerative scaffold–pulp interactions; Static slice culture up to ~21 days; Transplanted GFP+ DPPCs; MDP hydrogel injection	Regeneration	Confocal imaging of viability, distribution; ECM markers (DSPP, MMP-2)	Longitudinal imaging of cells/scaffold within intact pulp microenvironment	No blood supply; limited infection modeling; small animal tissue	Colombo, J. S., R. Howard-Jones, F. I. Young, R. Waddington, R. Errington, and A. Sloan. 2015. "A 3D ex vivo mandible slice system for longitudinal culturing of transplanted dental pulp progenitor cells." Cytometry 87: 921 - 928. https://doi.org/10.1002/cyto.a.22680
Endodontic Infections	Ex vivo	Simulated canals and in situ biofilm removal	Tissue-level	NaOCl irrigation passive vs active; biofilm degradation; Sonic/ultrasonic/manual agitation; E. faecalis biofilm (10 days)	Infection	CLSM, SEM, TEM structural changes; removal metrics	Multi-modal imaging of structural degradation with activation conditions	Monospecies; plastic geometry; short maturation	Mohmmed, S., S. Mohmmed, M. E. Vianna, M. Penny, S. T. Hilton, N. Mordan, J. C. Knowles, and J. C. Knowles. 2017. "Investigations into in situ Enterococcus faecalis biofilm removal by passive and active sodium hypochlorite irrigation delivered into the lateral canal of a simulated root canal model." International Endodontic Journal 51: 649–662. https://doi.org/10.1111/iej.12880
Endodontic Infections	Ex vivo	Tooth bioreactor	Tissue-level	Regeneration scaffold imbibition/oxygen; DPSC behavior; Controlled imbibition; oximetry; DPSCs on PLA/PCL-TA cones	Regeneration	Histology of adhesion/proliferation/migration	Prototype bioreactor with apical supply analog; material immersion kinetics	Prototype; lacks dentin and host factors; limited functional endpoints	Louvrier, A., M. Kroemer, L. Terranova, F. Meyer, M. Tissot, E. Euvrard, F. Gindraux, C. Meyer, and G. Rolin. 2022. "Development of a biomimetic bioreactor for regenerative endodontics research." Journal of Tissue Engineering and Regenerative Medicine 16: 1007 - 998. https://doi.org/10.1002/term.3346
Endodontic Infections	Ex vivo	Transparent simulated canals + OCT + CFD	Tissue-level	Biofilm removal in lateral canals/isthmi; chemistry vs mechanics; Controlled flow rates; activation (ultrasonic; high-flow rinse); Dual-species cohesive biofilms (CDFF)	Infection	OCT longitudinal biovolume; CLSM viability/EPS (in dentin); LLCT viscoelasticity	Combined OCT with validated CFD to link local velocity to removal; multi-platform cross-validation	PDMS adhesion differs from dentin; OCT non-viability; neutralization not detailed	Pereira, T., C. Boutsioukis, R. Dijkstra, X. Petridis, M. Versluis, F. D. d. Andrade, W. Van, et al. 2020. "Biofilm removal from a simulated isthmus and lateral canal during syringe irrigation at various flow rates: a combined experimental and Computational Fluid Dynamics approach." International Endodontic Journal 54: 427 - 438. https://doi.org/10.1111/iej.13420
Endodontic Infections	In vivo	Apical enlargement vs healing	Tissue-level	AP treatment effects; Rat molars	Infection	Radiographic lesion area; histologic scores	Controlled comparison of apical preparation size on healing	Short follow-up; rat anatomy differences	Jara, C., R. Hartmann, D. E. Böttcher, T. S. Souza, M. Gomes, and J. A. P. d. Figueiredo. 2018. "Influence of apical enlargement on the repair of apical periodontitis in rats." International Endodontic Journal 51: 1261–1270. https://doi.org/10.1111/iej.12949
Endodontic Infections	In vivo	Caries-induced pulpitis for VPT	Tissue-level	Pulpitis graded reversible vs irreversible; VPT outcomes; Rat molars	Infection	IHC (TLR2, PCNA); macrophage polarization (M1/M2); tertiary dentin outcome	Etiologic caries model with immunophenotype mapping to healing capacity	No microbiome/omics; limited to rats; lacks hypoxia controls	Huang, H., M. Okamoto, M. Watanabe, S. Matsumoto, K. Moriyama, S. Komichi, M. Ali, et al. 2023. "Development of Rat Caries-Induced Pulpitis Model for Vital Pulp Therapy." Journal of Dental Research 102: 574 - 582. https://doi.org/10.1177/00220345221150383
Endodontic Infections	In vivo	LPS induced pulpitis	Tissue-level	Acute pulpitis and wound repair; early inflammatory stages; Rats/mice	Inflammation / Regeneration	Cytokines (IL 1-β, IL 6, TNFα, CXCL 1) early; histology/IHC (CD68, DSP); timepoints 1–10 days	Controlled inflammation intensity/time; standardized early pulpitis window	Irreversible pulpitis not fully achieved; short follow up; model heterogeneity	Minić, S., M. Florimond, J. Sadoine, A. Valot-Salengro, C. Chaussain, E. Renard, and T. Boukpessi. 2021. "Evaluation of Pulp Repair after BiodentineTM Full Pulpotomy in a Rat Molar Model of Pulpitis." Biomedicines 9. https://doi.org/10.3390/biomedicines9070784
Endodontic Infections	In vivo	Mechanically induced pulpitis with welfare assessment	Tissue-level	Pulpitis + behavioral well being; Rats	Inflammation	H&E inflammation; behavioral pain/distress scoring	Standardized pulpitis model with welfare readouts and minimal distress	Early timepoints; pain metrics coarse; material effects limited	Bedoya, M. A., G. C. Moreno, C. Durán, A. Camacho, A. E. Pirela, S. R. Lozano, M. Mejía, et al. 2025. "Mechanically Induced Pulpitis: A Rat Model That Preserves Animal Well-Being." Biomedicines 13. https://doi.org/10.3390/biomedicines13081925
Endodontic Infections	In vivo	Mouse apical periodontitis protocol	Tissue-level	Apical periodontitis; Mouse molars	Inflammation	Micro CT (bone resorption), histology/IHC, RNA expression	Visual protocol with uniform conditions in mice enabling genetic models	Small teeth; operator variability; endpoint standardization required	Goldman, E., E. Reich, I. Abramovitz, and M. Klutstein. 2019. "Inducing Apical Periodontitis in Mice." Journal of visualized experiments : JoVE 150. https://doi.org/10.3791/59521
Endodontic Infections	In vivo	Mouse pulp exposure model with mouth gag	Tissue-level	Pulpitis modeling efficiency; Mouse molars	Infection	Micro CT; H&E; immunofluorescence	Improves reproducibility and intraoral handling for murine pulpitis studies	Procedural advance; disease biology not expanded	Tang, Y., C. Yu, F. Li, H. Wang, and L. Ye. 2023. "Establishment of a Murine Pulp Exposure Model with a Novel Mouth-Gag for Pulpitis Research." Journal of visualized experiments : JoVE 200. https://doi.org/10.3791/66016
Endodontic Infections	In vivo	Rat apical periodontitis with longitudinal micro CT + microbiota	Tissue-level	Apical periodontitis progression; Rat mandibular molars	Inflammation	In vivo micro CT lesion volume, histology (inflammation, osteoclasts), pyrosequencing microbiome	Time-resolved lesion quantification with matched histology and microbiota composition over stages	Root apex diversity lower than chamber; sample sizes modest; rodent microbiome context	Park, O., M. Jeong, E. Lee, M. Cho, J. Hwang, S. Cho, C. Yun, S. Han, and S. Kim. 2020. "A Pilot Study of Chronological Microbiota Changes in a Rat Apical Periodontitis Model." Microorganisms 8. https://doi.org/10.3390/microorganisms8081174
Endodontic Infections	In vivo (large animal)	Neural regeneration markers in dogs	Tissue-level	Innervation in regenerative procedure; Immature canine teeth	Regeneration	IHC (Sox2, peripherin, CGRP, GFAP); apical closure	Neurogenic marker profiling after intracanal biological agent; large cohort/timepoints	Procedure-specific; infection/disinfection context variable; histology only	Mounir, M. M. F., F. M. Rashed, and S. Bukhary. 2019. "Regeneration of Neural Networks in Immature Teeth with Non-Vital Pulp Following a Novel Regenerative Procedure." International Journal of Stem Cells 12: 410 - 418. https://doi.org/10.15283/ijsc19026
Endodontic Infections	In vivo (large animal)	Partial pulp regeneration in rats	Tissue-level	Pulp–dentin complex with cell transplantation; Immunosuppressed rats; molars	Regeneration	Histology/IHC (DMP1, vascularization); mineral plug	Orthotopic rat model showing organized connective tissue with odontoblast-like cells and vascularization	Mineralized tissue lacked dentinal tubules; small anatomy constraints	Santos, L. R. K. d., A. Pelegrine, C. E. D. S. Bueno, J. R. M. Ferreira, A. Aloise, C. Stringheta, E. F. Martinez, and R. A. Pelegrine. 2023. "Pulp–Dentin Complex Regeneration with Cell Transplantation Technique Using Stem Cells Derived from Human Deciduous Teeth: Histological and Immunohistochemical Study in Immunosuppressed Rats." Bioengineering 10. https://doi.org/10.3390/bioengineering10050610
Endodontic Infections	In vivo (large animal)	Regeneration endpoints and angiogenesis constructs	Tissue-level	Vascularized pulp constructs efficacy; Rodent pulpless tooth implantation; ectopic tooth slices	Regeneration	Histology; endothelial markers; odontogenic/neurogenic expression	Pre-vascularization in DPSC constructs improves full-length regeneration potential; stiffness-tuned hydrogels guide lineage	Ectopic vs orthotopic differences; perfusion limits; short durations	Katata, C., J. Sasaki, A. Li, G. L. Abe, J. Nör, M. Hayashi, and S. Imazato. 2021. "Fabrication of Vascularized DPSC Constructs for Efficient Pulp Regeneration." Journal of Dental Research 100: 1351 - 1358. https://doi.org/10.1177/00220345211007427
Endodontic Infections	In silico / Computational	CFD linked to OCT biofilm removal	Tissue-level	Irrigant flow and local velocity vs biofilm removal; Simulated PDMS canals with isthmus/lateral canal	Infection	Linear regression correlating CFD velocity with OCT removal; prior CDFF/OCT validations [4]	Hybrid experimental–computational pipeline connecting hydrodynamics to measurable biofilm removal in complex features	PDMS vs dentin adherence; OCT non-viability; regression simplification; lacks apical pressure constraints	Pereira, T., C. Boutsioukis, R. Dijkstra, X. Petridis, M. Versluis, F. D. d. Andrade, W. Van, et al. 2020. "Biofilm removal from a simulated isthmus and lateral canal during syringe irrigation at various flow rates: a combined experimental and Computational Fluid Dynamics approach." International Endodontic Journal 54: 427 - 438. https://doi.org/10.1111/iej.13420
Gingivitis & Periodontitis	In vitro	3D Gingival Spheroid Model	Tissue-level	Porphyromonas gingivalis (live, heat-killed, and LPS); 24 h	Inflammation	Histology (H&E), SEM/TEM, immunofluorescence (E-cadherin, vimentin, collagen IV, integrin β1, APAF-1, caspase-3), qPCR for inflammatory and apoptotic genes (TNF-α, IL-6, IL-8, Bcl-2, Bax-1, Apaf-1)	Recreates epithelial–fibroblast interaction and spatial structure; Demonstrates bacterial invasion through epithelial layer; Low cost, reproducible, ethically feasible compared to animal models	No keratinization or immune components; Limited to short-term infection; No dynamic perfusion or oxygen gradient control; Cannot model bone or vascular response	Bugueno et al., 2018
Gingivitis & Periodontitis	In vitro	Biomaterial and force impacts on subgingival microbiomes	Tissue-level	Patient‑derived periodontitis plaque; Days	Inflammation / Regeneration	16S; viability	Links substrate chemistry/mechanics to periopathogen enrichment/depletion	Host‑free; mechanistic pathways inferred only	Montoya, C., D. Baraniya, T. Chen, N. Al-hebshi, and S. Orrego. 2024. "The effect of dental material type and masticatory forces on periodontitis-derived subgingival microbiomes." Biofilm 7. https://doi.org/10.1016/j.bioflm.2024.100199
Gingivitis & Periodontitis	In vitro	Calgary/peg‑based dysbiosis modeling (J Dent Res) 53	Polymicrobial	Pooled plaque from health vs periodontitis; 7 days	Inflammation	Biomass; viability; 16S; dysbiosis index (SMDI)	High‑throughput parallel growth of normobiotic/dysbiotic consortia; new SMDI metric	Static; no host	Baraniya, D., M. Naginyte, T. Chen, J. Albandar, S. Chialastri, D. Devine, P. Marsh, and N. Al-hebshi. 2020. "Modeling Normal and Dysbiotic Subgingival Microbiomes: Effect of Nutrients." Journal of Dental Research 99: 695 - 702. https://doi.org/10.1177/0022034520902452
Gingivitis & Periodontitis	In vitro	Drip‑flow 5‑species periodontal model with live imaging	Tissue-level	S. gordonii, S. oralis, S. sanguinis, F. nucleatum, P. gingivalis; 3–6 days stable	Infection	Confocal/flow cytometry; activity; composition	Spatiotemporal monitoring under oxygen‑restricted conditions; prebiotic response testing	5‑species reductionist community	Ghesquière, J., K. Simoens, E. Koos, N. Boon, W. Teughels, and K. Bernaerts. 2023. "Spatiotemporal monitoring of a periodontal multispecies biofilm model: demonstration of prebiotic treatment responses." Applied and Environmental Microbiology 89. https://doi.org/10.1128/aem.01081-23
Gingivitis & Periodontitis	In vitro	Epithelium + immune co-culture with staged biofilms	Host–microbe	Commercial HGE (6–8 layers) co-cultured with PBMCs or CD14+ monocytes post biofilm exposure; Health, "gingivitis," "periodontitis" biofilms; 24 h co-culture	Infection / Inflammation	Cytokine gene/protein; biofilm imaging; viability	First 3D epithelium/biofilm model integrating primary immune cells	No neutrophil transmigration (0.4 µm pores); short readouts	Brown, J. L., W. Johnston, C. Delaney, R. Rajendran, J. Butcher, S. Khan, D. Bradshaw, G. Ramage, and S. Culshaw. 2019. "Biofilm-stimulated epithelium modulates the inflammatory responses in co-cultured immune cells." Scientific Reports 9. https://doi.org/10.1038/s41598-019-52115-7
Gingivitis & Periodontitis	In vitro	Gingival connective tissue equivalents	Host–microbe	Fibrin-based CTEs with primary GFs vs PDLFs; Early colonizers and F. nucleatum (planktonic/biofilm); Not fully specified	Infection	24 h IL-6/IL-8 secretion	Differential GF vs PDLF innate responses; biofilm vs planktonic contrasts	No epithelium/immune cells; short window	Makkar, H., S. Atkuru, Y. L. Tang, T. Sethi, C. Lim, K. S. Tan, and G. Sriram. 2022. "Differential immune responses of 3D gingival and periodontal connective tissue equivalents to microbial colonization." Journal of Tissue Engineering 13. https://doi.org/10.1177/20417314221111650
Gingivitis & Periodontitis	In vitro	Humanized gingival pocket with oxygen gradient	Tissue-level	Silk tooth–gum unit cast with primary gingival epithelial + stromal cells; Native human subgingival plaque microbiome; ~24 h	Inflammation	O2 gradient profiling; microbiome persistence/diversity; inflammatory markers	Anatomical sulcus geometry; normoxic-hypoxic gradient supports complex subgingival microbiome	No immune/blood vessels/bone; short term only	Adelfio, M., Z. Martín-Moldes, J. Erndt-Marino, L. Tozzi, M. Duncan, H. Hasturk, D. Kaplan, and C. Ghezzi. 2023. "Three‐Dimensional Humanized Model of the Periodontal Gingival Pocket to Study Oral Microbiome." Advanced Science 10. https://doi.org/10.1002/advs.202205473
Gingivitis & Periodontitis	In vitro	Long‑term donor‑specific subgingival biofilms	Host–microbe	Subgingival plaque from healthy vs LAP donors; 80 days (10×8‑day generations)	Infection	HOMINGS sequencing; stability metrics (UniFrac, Faith PD)	Reproducible long‑term biofilms preserving donor and health/disease signatures	No host; no inflammatory readouts	Velsko, I., and L. Shaddox. 2018. "Consistent and reproducible long-term in vitro growth of health and disease-associated oral subgingival biofilms." BMC Microbiology 18. https://doi.org/10.1186/s12866-018-1212-x
Gingivitis & Periodontitis	In vitro	Microcosm with added Pg to induce dysbiosis	Tissue-level	Saliva‑derived microcosm + spiked P. gingivalis; 3–10 days	Infection	16S; DPP4 activity; butyrate	Tuning community function toward dysbiosis via Pg addition	No host	Jiang, Y., B. Brandt, M. Buijs, L. Cheng, R. Exterkate, W. Crielaard, and D. Deng. 2020. "Manipulation of Saliva-Derived Microcosm Biofilms To Resemble Dysbiotic Subgingival Microbiota." Applied and Environmental Microbiology 87. https://doi.org/10.1128/AEM.02371-20
Gingivitis & Periodontitis	In vitro	Optimization for subgingival dysbiosis	Tissue-level	Plaque from health and periodontitis donors; 4–13 days	Inflammation	Biomass; diversity; SMDI; taxa shifts via MaAsLin2	Parameter map for reproducing dysbiotic vs healthy states	Model is microbe‑only	Baraniya, D., T. Do, T. Chen, J. Albandar, S. Chialastri, D. Devine, P. Marsh, and N. Al-hebshi. 2022. "Optimization of conditions for in vitro modeling of subgingival normobiosis and dysbiosis." Frontiers in Microbiology 13. https://doi.org/10.3389/fmicb.2022.1031029
Gingivitis & Periodontitis	In vitro	Oral care product testing on 3D gingiva model	Tissue-level	3D mucosa: fibroblasts + THP-1 monocytes + epithelial cell lines; Saliva bacteria; E. coli LPS; Short-term	Inflammation	Viability; histology/OCT/confocal; IL-1β/IL-6/IL-8	Multi-endpoint irritation/inflammation testing; immunocompetent via THP-1	Not periodontal-specific microbes quantified; barrier metrics not reported	Barker, E., L. AlQobaly, Z. Shaikh, K. L. Franklin, J. Thurlow, B. Moghaddam, J. Pratten, and K. Moharamzadeh. 2024. "Biological Evaluation of Oral Care Products Using 3D Tissue-Engineered In Vitro Models of Plaque-Induced Gingivitis." Dentistry Journal 12. https://doi.org/10.3390/dj12050126
Gingivitis & Periodontitis	In vitro	Oral prebiotics in chemostat 14‑species biofilms	Tissue-level	14‑species model; 3 days post‑establishment	Infection	Composition shifts	Environmental and substrate dependencies of prebiotic efficacy	Model composition not subgingival‑specific	Slomka, V., E. R. Herrero, N. Boon, K. Bernaerts, H. Trivedi, C. Daep, M. Quirynen, and W. Teughels. 2018. "Oral prebiotics and the influence of environmental conditions in vitro." Journal of Periodontology 89: 708–717. https://doi.org/10.1002/JPER.17-0437
Gingivitis & Periodontitis	In vitro	Organotypic gingiva for Pg and HSV-1	Tissue-level	TIGKs over fibroblasts in Matrigel/collagen; P. gingivalis; HSV-1; Few days	Inflammation	IHC/confocal; qPCR; CFU; inflammatory mediators	Pathogen penetration; Pg biofilm formation; dual pathogen platform	No immune/vascular/bone; multispecies anaerobes not emphasized	Golda, A., A. Gąsiorek, E. Dobosz, Z. Oruba, R. J. Lamont, J. Potempa, and J. Kozieł. 2023. "Organotypic model of the gingiva for studying bacterial and viral pathogens implicated in periodontitis." Journal of Oral Microbiology 16. https://doi.org/10.1080/20002297.2023.2292382
Gingivitis & Periodontitis	In vitro	Perfusion bioreactor periodontal pocket	Host–microbe	Stratified gingival keratinocytes + fibroblasts in collagen sponge with embedded monocytes; 11-species subgingival biofilm; 24 h	Infection / Inflammation	Histology/SEM; species abundance shifts; cytokines (IL-1β, IL-2, IL-4, TNFα);Shotgun proteomics of supernatant (896 human secreted proteins) and biofilm lysates (3,363 proteins); cytokines	First perfusion bioreactor periodontal infection in vitro; immune component included; GCF-like secreted protein signatures (annexin A1, calgranulin B, cathepsin G)	No TEER/permeability; short exposure; no neutrophils/adaptive cells/bone; no chronic dysbiosis window	Bao, K., A. Papadimitropoulos, B. Akgül, G. Belibasakis, and N. Bostancı. 2015. "Establishment of an oral infection model resembling the periodontal pocket in a perfusion bioreactor system." Virulence 6: 265 - 273. https://doi.org/10.4161/21505594.2014.978721
Gingivitis & Periodontitis	In vitro	Periodontitis‑like microcosms from diverse niches	Polymicrobial	Saliva/tongue/tonsil/plaque from periodontitis patients; 14–28 days	Inflammation	16S; Bray–Curtis; PCA	Feasible inocula beyond subgingival plaque for periodontitis‑like biofilms	Growth conditions bias toward proteolytic anaerobes	Cieplik, F., E. Zaura, B. Brandt, M. Buijs, W. Buchalla, W. Crielaard, M. Laine, D. Deng, and R. Exterkate. 2018. "Microcosm biofilms cultured from different oral niches in periodontitis patients." Journal of Oral Microbiology 11. https://doi.org/10.1080/20022727.2018.1551596
Gingivitis & Periodontitis	In vitro	RHG + TLR panel	Tissue-level	As above; Commensal vs gingivitis/cariogenic biofilms; 24 h	Infection / Inflammation	84-gene TLR pathway profiling; AMPs; morphology	Systems-level TLR signaling comparison under acute exposure	No immune/bone compartments; short exposure	Shang, L., D. Deng, J. Buskermolen, S. Roffel, M. Janus, B. P. Krom, W. Crielaard, and S. Gibbs. 2019. "Commensal and Pathogenic Biofilms Alter Toll-Like Receptor Signaling in Reconstructed Human Gingiva." Frontiers in Cellular and Infection Microbiology 9. https://doi.org/10.3389/fcimb.2019.00282
Gingivitis & Periodontitis	In vitro	RHG with 7-day commensal biofilm	Polymicrobial	As above; Saliva-derived commensal biofilm; 7 days	Infection	Barrier phenotype: epithelial thickening; KRTs; AMPs (elafin, HBD2)	Extended live multi-species co-culture to 7 days with pro-homeostatic effects	Pathogenic biofilms limited by overgrowth beyond ~3 days	Shang, L., D. Deng, J. Buskermolen, M. Janus, B. P. Krom, S. Roffel, T. Waaijman, C. v. Loveren, W. Crielaard, and S. Gibbs. 2018. "Multi-species oral biofilm promotes reconstructed human gingiva epithelial barrier function." Scientific Reports 8. https://doi.org/10.1038/s41598-018-34390-y
Gingivitis & Periodontitis	In vitro	RHG with saliva-derived biofilms	Host–microbe	Stratified keratinized epithelium over fibroblast-populated lamina propria (hTERT lines); Commensal, gingivitis, cariogenic biofilms (>70 OTUs); Up to 72 h (pathogenic); standardized	Infection / Inflammation	Cytokines/chemokines; protease activity	Scalable standardized RHG; differential early host responses vs commensal/pathogenic	No immune cells; anaerobe support/time limited	Buskermolen, J., M. Janus, S. Roffel, B. P. Krom, S. Gibbs, and S. Gibbs. 2017. "Saliva-Derived Commensal and Pathogenic Biofilms in a Human Gingiva Model." Journal of Dental Research 97: 201 - 208. https://doi.org/10.1177/0022034517729998
Gingivitis & Periodontitis	In vitro	Stabilized 3D gingival equivalent with genipin	Tissue-level	TIGKs over genipin-crosslinked collagen with hGFBs; None; 2 weeks air-lift	Infection	Viability; contraction; IHC; qPCR	Improved size stability/viability of 3D constructs	No microbial/immune exposures	Holm, C. K., and C. Qu. 2022. "Engineering a 3D In Vitro Model of Human Gingival Tissue Equivalent with Genipin/Cytochalasin D." International Journal of Molecular Sciences 23. https://doi.org/10.3390/ijms23137401
Gingivitis & Periodontitis	In vitro	Stable RHG–microbe co-culture with localized agar plug	Host–microbe	RHG; S. gordonii (commensal) vs A. actinomycetemcomitans (pathogen); 72 h	Infection / Inflammation	Histology; Ki67/MTT; cytokines; CFU; FISH	Maintains bacterial viability ≥72 h by removing antibiotics and localizing inocula	No immune cells; limited species range	Zhang, Y., L. Shang, S. Roffel, B. P. Krom, S. Gibbs, and D. Deng. 2022. "Stable reconstructed human gingiva–microbe interaction model: Differential response to commensals and pathogens." Frontiers in Cellular and Infection Microbiology 12. https://doi.org/10.3389/fcimb.2022.991128
Gingivitis & Periodontitis	In vitro	Stirred bioreactor subgingival model	Tissue-level	Health/disease‑associated species; 3–7 days	Infection	CFU; SEM; checkerboard hybridization	Reproducible complex biofilms on root cementum surrogate	Taxa breadth less than in vivo	Prado, M. M., D. J. Kovalski, W. B. Torrez, B. Bueno-Silva, M. Feres, J. d. Almeida, and L. Porto. 2020. "Development of a multispecies periodontal biofilm model within a stirred bioreactor." Biofouling 36: 725 - 735. https://doi.org/10.1080/08927014.2020.1805600
Gingivitis & Periodontitis	In vitro	Vascularized 3D gingiva: Pg invasion route	Tissue-level	Epithelial barrier + microvascular capillaries; P. gingivalis; gingipain mutants; 2 days	Inflammation	Imaging of intra-capillary invasion; cytokines	Shows intercellular migration and gingipain dependence for survival/invasion	Single species; short exposure	Sasaki, N., H. Takeuchi, S. Kitano, S. Irie, A. Amano, and M. Matsusaki. 2021. "Dynamic analysis of Porphyromonas gingivalis invasion into blood capillaries during the infection process in host tissues using a vascularized three-dimensional human gingival model." Biomaterials science 9 19: 6574-6583. https://doi.org/10.1039/d1bm00831e
Gingivitis & Periodontitis	In vitro	Vascularized CTEs challenged with colonizers	Tissue-level	GFs + microvascular endothelial networks in fibrin; Early, intermediate, late colonizers; Not fully specified	Inflammation	Cytokine/chemokine profiling	Bi-cellular vascularized stroma; colonizer stage-specific responses	No stratified epithelium; limited anaerobic biofilm complexity	Sasaki, N., H. Takeuchi, S. Kitano, S. Irie, A. Amano, and M. Matsusaki. 2021. "Dynamic analysis of Porphyromonas gingivalis invasion into blood capillaries during the infection process in host tissues using a vascularized three-dimensional human gingival model." Biomaterials science 9 19: 6574-6583. https://doi.org/10.1039/d1bm00831e
Gingivitis & Periodontitis	Organ-on-chip	Epithelium–capillary interface chip	Tissue-level	Perfusion; TEER/permeability; HGECs apical + HUVECs vascular on 10 ¬µm membrane	Infection	TEER; permeability; ICAM‑1; HBD2	Coupled epithelium–endothelium barrier with pharmacologic modulation	HUVECs not oral‑microvascular; no microbes	Jin, L., N. Kou, F. An, Z. Gao, T. Tian, J. Hui, C. Chen, G. Ma, H. Mao, and H. Liu. 2022. "Analyzing Human Periodontal Soft Tissue Inflammation and Drug Responses In Vitro Using Epithelium-Capillary Interface On-a-Chip." Biosensors 12. https://doi.org/10.3390/bios12050345
Gingivitis & Periodontitis	Organ-on-chip	Gingival crevice‑on‑chip	Tissue-level	Simulated GCF interstitial flow; Gingival connective tissue equivalent in microfluidic device	Infection	Biofilm‑like structures; bacterial clearance under s‑GCF; tissue responses	First dynamic GCF‑mimicking platform showing flow‑mediated clearance	No stratified epithelium; anaerobe diversity not shown	Makkar, H., Y. Zhou, K. S. Tan, C. Lim, and G. Sriram. 2022. "Modeling Crevicular Fluid Flow and Host‐Oral Microbiome Interactions in a Gingival Crevice‐on‐Chip." Advanced Healthcare Materials 12. https://doi.org/10.1002/adhm.202202376
Gingivitis & Periodontitis	Organ-on-chip	Gingiva‑on‑chip MPS	Tissue-level	Apical rinsing flow; interstitial perfusion; Full‑thickness gingiva in vertically stacked PMMA device under ALI	Infection	Barrier integrity; cytotoxicity; transmucosal permeation	Improved epithelial morphogenesis vs static inserts; host–material interactions	Microbiome integration suggested but not shown	Muniraj, G., R. H. S. Tan, Y. Dai, R. Wu, M. Alberti, and G. Sriram. 2023. "Microphysiological Modeling of Gingival Tissues and Host‐Material Interactions Using Gingiva‐on‐Chip." Advanced Healthcare Materials 12. https://doi.org/10.1002/adhm.202301472
Gingivitis & Periodontitis	Organ-on-chip	Gum‑on‑chip with immune recruitment	Tissue-level	Not detailed; Biofabricated tissue with barrier and immune functions	Inflammation	Immune recruitment/migration; CD14 dysregulation; tissue damage; probiotic reversal	Demonstrates pathogen‑suppressed immune recruitment; probiotic augmentation	Full device parameters and long‑term co‑culture to be validated	Hu, Q., A. Acharya, H. C. Shum, W. Leung, and G. Pelekos. 2025. "Gum-on-a-Chip Exploring Host-Microbe Interactions: Periodontal Disease Modeling and Drug Discovery." Journal of Tissue Engineering 16. https://doi.org/10.1177/20417314251314356
Gingivitis & Periodontitis	Organ-on-chip	PREDICT96 MOUTH chip	Tissue-level	Perfusion with programmable flow; stable TEER up to ~4 weeks; Primary gingival keratinocytes + fibroblasts + microvascular endothelium across membrane	Infection	TEER/barrier; secreted biomarkers; recovery with inhibitors	High‑throughput 96‑device format; weeks‑long stability and recovery	No anaerobic biofilms; no immune cell recruitment	Gard, A., R. J. Luu, R. Maloney, M. H. Cooper, B. Cain, H. Azizgolshani, B. Isenberg, et al. 2023. "A high-throughput, 28-day, microfluidic model of gingival tissue inflammation and recovery." Communications Biology 6. https://doi.org/10.1038/s42003-023-04434-9
Gingivitis & Periodontitis	Organ-on-chip	Vascularized CTE chip for host‑microbe	Host–microbe	Microfluidic perfusion; Endothelial networks + GFs (stroma only)	Inflammation	Cytokines/chemokines	Vascularized stroma responses to microbial stages	No stratified epithelium	Makkar, H., C. Lim, K. S. Tan, and G. Sriram. 2023. "Modeling periodontal host-microbe interactions using vascularized gingival connective tissue equivalents." Biofabrication 15. https://doi.org/10.1088/1758-5090/ace935
Gingivitis & Periodontitis	In vivo (large animal)	Combined ligature, plaque, and chemical irritant-induced periodontitis model	Tissue-level	Female Wistar rats (8 weeks old, 170-220g); ≤7 days	Inflammation	Daily clinical exam; pocket depth probing; complex inflammation index; histology (H&E); TRAP staining; alveolar bone histomorphometry	Very rapid model(periodontitis develops in 7 days versus 21+ days in traditional ligature models); Multifactorial approach; addresses microcirculation disturbance, bacterial infection, and inflammatory response; Successfully induces all key features; High reproducibility	Shallow pockets limit deep treatment testing; small segment limits instrumentation; daily injections required; human plaque collection required; single timepoint evaluation; anatomical differences from humans; Periotest size mismatch; multifactorial effects hard to isolate; models acute not chronic disease; small sample size; specific diet required; ethical concerns with human material use	Moiseev, D., S. Donskov, I. Dubrovin, M. Kulyukina, Y. Vasil'ev, B. Volel, S. Shadieva, et al. 2023. "A New Way to Model Periodontitis in Laboratory Animals." Dentistry Journal 11. https://doi.org/10.3390/dj11090219
Gingivitis & Periodontitis	In vivo (large animal)	Combined ligature-induced and lipopolysaccharide (LPS) injection periodontitis model	Tissue-level	Wistar rats (12 weeks old, 210-350g, both sexes); 14 days total, with ligature adjustments and LPS injections performed three times per week (days 2, 4, 6, 8, 10, and 12)	Inflammation	GCF IL‑1β; CBCT bone loss; Visual assessment of gingival recession and inflammation	Demonstrates additive inflammatory stimulus	Artificial induction; Models acute rather than chronic periodontitis; Potential ligature loss; Lower resolution CBCT images compared to micro-CT	Munar-Bestard, M., O. Villa, M. d. M. Ferrà-Cañellas, J. M. Ramis, and M. Monjo. 2023. "Induction of Periodontitis via a Combination of Ligature and Lipopolysaccharide Injection in a Rat Model." Journal of visualized experiments : JoVE 192. https://doi.org/10.3791/64842
Gingivitis & Periodontitis	In vivo (large animal)	Human calculus adhesive-induced periodontitis (hCAP)	Tissue-level	Sprague-Dawley rats (8 weeks old, 200-220g); 4 weeks	Inflammation	micro‑CT ABL; TRAP; 16S; gingival/serum cytokines	Mimics human periodontitis microbiota better than traditional models; Simpler technique; Recapitulates dysbiosis; Detects bacteria associated with systemic diseases; More closely matches human periodontitis bacterial community composition	Different baseline microbiota(human vs rat); Requires patient recruitment; Cross-contamination potential; Cannot fully replicate all aspects of human periodontitis due to immune system disparities; Model would benefit from humanized immune system mice; Longer-term effects unknown	You, Y., H. Wu, D. Chen, S. Yu, Y. Xu, Y. Tang, H. Sun, and C. Huang. 2025. "Human calculus adhesive-induced periodontitis model recapitulating human periodontitis microbiota in rats." BMC Oral Health 25. https://doi.org/10.1186/s12903-025-06398-0
Gingivitis & Periodontitis	In vivo (large animal)	Ligature-Induced Periodontitis Model in Rats	Tissue-level	Rats (male Wistar, ~250g, 8-12 weeks old); 0, 3, 7, 15, 30, and 60 days post-induction	Inflammation	Radiographic, morphometric, histologic ABL; inflammatory phases	Rapid bone loss;Biofilm similar to human disease; Resembles human pathology; Excellent repeatability and reproducibility; Flexible study design	Different cellular infiltrate: Predominantly lymphocytes (vs neutrophils/plasma cells in human disease); Accelerated pathogenesis;Method-dependent detection time; Histological method slower; Ligature causes mechanical trauma and rapid plaque accumulation (not natural dysbiosis); Different from human anatomy; Requires careful method selection	Vargas-Sanchez, P., M. G. Moro, F. A. D. Santos, A. Anbinder, E. Kreich, R. M. Moraes, L. Padilha, C. Kusiak, D. Scomparin, and G. Franco. 2017. "Agreement, correlation, and kinetics of the alveolar bone-loss measurement methodologies in a ligature-induced periodontitis animal model." Journal of Applied Oral Science 25: 490 - 497. https://doi.org/10.1590/1678-7757-2016-0517
Gingivitis & Periodontitis	In vivo (large animal)	Ligature-induced periodontitis in mice; complemented by human periodontitis tissue analysis and studies in patients with STAT3 mutations (AD-HIES)	Tissue-level	C57BL/6 mice; Human patients; Weeks	Inflammation	Mouse: alveolar bone morphometry; flow cytometry (TH17/IL-17⁺ cells); Ki67 staining; cytokine knockout models (IL-6, IL-23, IL-1); microbiome 16S sequencing; gingival RNA-seq; genetic ablation (Cd4creStat3fl/fl, LckcreRorcfl/fl); RORγt inhibition (GSK805); Human: flow cytometry (TH17 in gingiva); clinical periodontal measures; AD-HIES patient studies	Establishes TH17 cells as pathogenic drivers; Identifies dysbiotic microbiome as trigger; Human validation through AD-HIES patients showing reduced periodontitis despite increased oral candidiasis	Acute 5-day model not chronic; mouse anatomy differs; ligature adds mechanical irritation; dysbiotic bacteria not identified; cross-cage contamination; AD-HIES affects multiple pathways; human causation unproven; long-term TH17 inhibition effects unknown; RORγt inhibitor off-target risk; antibiotic effects confounded; RNA-seq single timepoint	Dutzan, N., T. Kajikawa, L. Abusleme, T. Greenwell-Wild, C. E. Zuazo, T. Ikeuchi, L. Brenchley, et al. 2018. "A dysbiotic microbiome triggers TH17 cells to mediate oral mucosal immunopathology in mice and humans." Science Translational Medicine 10. https://doi.org/10.1126/scitranslmed.aat0797
Gingivitis & Periodontitis	In vivo (large animal)	Modified oral gavage periodontitis model using coaggregation between human pathogens and mouse oral commensal bacteria	Tissue-level	C57BL/6 mice; 6 weeks old; 5–8 weeks	Infection / Inflammation	Oral loads; tissue invasion; antibody responses; ABL	Human pathogen establishment via coaggregation with mouse commensal; invasion and tight junction degradation; Creates chronic progressive disease (bone loss increases from week 5 to week 8); stable bacterial colonization; No antibiotic pretreatment needed	Cross-cage contamination; Bacterial colonization success varied;Oral microbiota composition may vary depending on mouse source;Does not fully recapitulate natural human periodontitis development; Model depends on coaggregation with specific mouse commensal that may not be predominant in all mouse sources	Liu, M., and Y. Choi. 2021. "A murine periodontitis model using coaggregation between human pathogens and a predominant mouse oral commensal bacterium." Journal of Periodontal & Implant Science 52: 141 - 154. https://doi.org/10.5051/jpis.2104360218
Gingivitis & Periodontitis	In vivo (large animal)	Simplified Ligature-Induced Periodontitis Model in Mice	Tissue-level	Mice (C57BL/6, aged 8-12 weeks; can also be used in germ-free mice); 0, 3, 6, 9, 12, 15, and 18 days; Can be extended for regeneration studies	Inflammation / Regeneration	CEJ–ABC; micro‑CT; TRAP; histology	Simple placement; Reproducible; Minimal trauma; Substantial bone loss (10× vs gavage) Bacteria-dependent	Artificial dysbiosis induction;Accelerated pathogenesis;Smaller affected area;Not chronic human periodontitis;Species anatomical differences;Human bacterial colonization limitations (in GF mice);Bypasses natural dysbiosis factors;Compressed innate/adaptive timeline	Marchesan, J., M. S. Girnary, L. Jing, M. Z. Miao, S. Zhang, L. Sun, T. Morelli, et al. 2018. "An experimental murine model to study periodontitis." Nature Protocols 13: 2247 - 2267. https://doi.org/10.1038/s41596-018-0035-4
Gingivitis & Periodontitis	In vivo (large animal)	Simplified ligature-induced periodontitis model using C+ nickel-titanium root canal files	Tissue-level	Mice (female C57BL/6, 6-8 weeks old, 18-22g); 0, 1, 3, 6, and 10 days post-induction	Inflammation	micro‑CT ABL; immune infiltration; qPCR (Il1β, Il6, Tnfα)	Simplified technique;Single operator;Bacteria-driven;Mimics natural periodontitis development; Suitable for pathogenesis studies AND biomaterial/tissue engineering research;Can potentially adapt to larger animals (rats, rabbits, dogs) with larger files/wires	Technical learning curve; Ligature retention problem; Artificial induction; Not fully replicate chronic human periodontitis;Mouse periodontal anatomy differs from humans	Li, D., Y. Feng, H. Tang, L. Huang, Z. Tong, C. Hu, X. Chen, and J. Tan. 2020. "A Simplified and Effective Method for Generation of Experimental Murine Periodontitis Model." Frontiers in Bioengineering and Biotechnology 8. https://doi.org/10.3389/fbioe.2020.00444
Gingivitis & Periodontitis	In vivo (large animal)	Topical Porphyromonas gingivalis application into gingival pocket model	Tissue-level	C57BL/6, 4 weeks old; 4–8 weeks post‑exposure	Inflammation	Colonization; deeper pockets; localized bone loss; serum cytokines; anti‑Pg antibodies; Pg LPS/gingipain aggregates in gingiva/aorta	Chronic‑active local infection with systemic vascular signals; contrasts with gavage; Demonstrates both local and systemic inflammation; Ligature removed after 1 week, minimizing mechanical trauma effects	45-70% success rate;Does not fully recapitulate natural dysbiosis development;Potential for swallowed bacteria to cause systemic effects via GI tract;Mice are not natural hosts for Pg; Short-term model; Requires technical skill	Kim, S., Y. Bando, C. Chang, J. Kwon, B. Tarverti, D. Kim, S. H. Lee, et al. 2022. "Topical application of Porphyromonas gingivalis into the gingival pocket in mice leads to chronic-active infection, periodontitis and systemic inflammation." International Journal of Molecular Medicine 50. https://doi.org/10.3892/ijmm.2022.5159
Gingivitis & Periodontitis	Human studies	Human variation in gingival inflammation	Tissue-level	21 healthy adults (18–35); >90% gingival health; split-mouth design; test vs. control side; pre-induction (Day -14–0); induction (Day 0–21, no brushing); resolution (Day 21–35, resume hygiene); sampling on Days -14, 0, 4, 7, 14, 21, 28, 35	Inflammation	Clinical indices; GCF cytokines/chemokines; neutrophil activation; bone‑homeostasis mediators	Within-subject controls; high temporal resolution; comprehensive parallel analysis; reversible and ethical model; real-time observation; trajectory-based clustering; culture-independent microbiology	Small sample size; limited statistical power; multiple testing concerns; short study duration; homogeneous population; artificial experimental conditions; unclear causation; single-site study limits generalizability	Bamashmous, S., G. Kotsakis, K. A. Kerns, B. Leroux, C. Zenobia, D. Chen, H. Trivedi, J. McLean, and R. Darveau. 2021. "Human variation in gingival inflammation." Proceedings of the National Academy of Sciences of the United States of America 118. https://doi.org/10.1073/pnas.2012578118
Gingivitis & Periodontitis	Human studies	Longitudinal Multi-omics Analysis of Gingivitis	Tissue-level	40 adults; Natural gingivitis baseline assessment→health→Experimental gingivitis induction	Inflammation	Plaque metagenome; metabolome; salivary cytokines	Multi-omics integration (microbiome + metabolome + cytokines); novel SoH concept with diagnostic potential; high temporal resolution (days 0, 1, 3) capturing rapid changes; cross-cohort validation with 1,221 samples; mechanistic insight into Rothia-betaine anti-inflammatory axis; linkage between early gingivitis and periodontitis; connection between oral hygiene and healthy microbiome aging	Small sample size (n=40); homogeneous Beijing cohort limits generalizability; artificial 28-day hygiene cessation; cytokines measured in saliva not GCF; missing baseline metabolome; incomplete cytokine timeline; limited 16S resolution (V1–V3 region); targeted metabolomics may miss novel compounds; no metagenomics or metatranscriptomics; alternating quadrant sampling; unclear causality between mic…	Huang, S., T. He, F. Yue, X. Xu, L. Wang, P. Zhu, F. Teng, et al. 2021. "Longitudinal Multi-omics and Microbiome Meta-analysis Identify an Asymptomatic Gingival State That Links Gingivitis, Periodontitis, and Aging." mBio 12. https://doi.org/10.1128/mBio.03281-20
Gingivitis & Periodontitis	Human studies	Multi‑way modelling during induced gingivitis	Tissue-level	41 healthy adults (18–55 yrs, Amsterdam); split-mouth contralateral design; baseline–induction–resolution phases; oral hygiene cessation on test side; response groups by red fluorescent plaque (low/mid/high); sampling from lingual and interproximal plaque, tongue, and saliva	Inflammation	Red fluorescence imaging and clinical indices; 16S rRNA sequencing with DADA2 and SILVA/HOMD classification; Tax4Fun2 functional prediction; non-targeted salivary metabolomics (Metabolon platform); PARAFAC temporal modeling; K-medoids clustering of ASV dynamics; SetRank pathway enrichment integrating microbiome and metabolome	PARAFAC modeling captures subject–variable–time interactions; parallel microbiome–metabolome integration; high temporal resolution (days 0, 2, 5, 9); multiple oral niches sampled; within-subject split-mouth controls; functional linkage of microbes to metabolites; unsupervised clustering of microbial subcommunities; first use of PARAFAC in longitudinal oral microbiome studies	Limited taxonomic resolution (V4 region only); functional predictions not direct metagenomics; metabolome measured only during challenge phase; PQN normalization may be suboptimal for saliva; missing samples handled by interpolation; moderate sample size and unequal response groups; homogeneous young healthy population; short 14-day duration; artificial hygiene cessation; unclear microbiome–infla…	Ploeg, G. R. v. d., B. W. Brandt, B. Keijser, M. H. v. d. Veen, C. Volgenant, E. Zaura, A. K. Smilde, J. Westerhuis, and A. Heintz‐Buschart. 2024. "Multi-way modelling of oral microbial dynamics and host-microbiome interactions during induced gingivitis." NPJ Biofilms and Microbiomes 10. https://doi.org/10.1101/2024.03.18.585469
Gingivitis & Periodontitis	Human studies	The Birmingham Gingivitis-Neutrophil Study	Tissue-level	15 healthy adults (9F, 6M, mean age 22 ± 3); 35-day split-mouth EG model; pre-baseline (Day -14) scaling and mouth guard fabrication; baseline (Day 0) clinical, GCF, blood sampling; induction (Days 0–21) no hygiene at test sites, contralateral controls maintained; resolution (Days 21–35) professional prophylaxis and resumed hygiene; study visits Days -14, 0, 21, 35; single examiner for consistency	Inflammation	Blood neutrophil ROS/NETs/chemotaxis; GCF mediators/chemotactic activity	Split-mouth design with intra-individual controls; comprehensive assessment; standardized procedures (single examiner, consistent timing, strict criteria); reversible model with clinical resolution by Day 35	Small sample size (n=15); short 21-day induction and Day 35 follow-up; modified 3-teeth model may not reflect full-mouth gingivitis; young healthy cohort limits generalizability; associations without mechanistic insight; incomplete resolution assessment for some GCF mediators and PBN responses; no responder stratification; limited mediator panel (11 GCF analytes only)	Roberts, H., Z. Yonel, A. Kantarcı, M. Grant, and I. Chapple. 2022. "Impact of Gingivitis on Circulating Neutrophil Reactivity and Gingival Crevicular Fluid Inflammatory Proteins." International Journal of Environmental Research and Public Health 19. https://doi.org/10.3390/ijerph19106339
Gingivitis & Periodontitis	Human studies	The Copenhagen Microbiota and Gingivitis Responder Study	Tissue-level	40 healthy adults (18–35 yrs,, 1:1 male:female); 28-day full-mouth EG study; hygiene phase Day -14 to 0 (scaling, polishing, hygiene instruction, baseline); induction Day 0–14 (complete cessation of all oral hygiene); resolution Day 14–28 (professional prophylaxis, resumed hygiene); post-hoc BOP-based responder classification (rapid n=15, moderate n=10, slow n=15); sample collection Days 0, 7, 14…	Inflammation	Supragingival microbiota; salivary cytokines/proteins; BOP%	Full-mouth model inducing robust systemic inflammation; responder phenotyping (rapid/moderate/slow based on BOP%); comprehensive multi-omic approach; novel microbial resilience analysis by responder type; standardized procedures; high-quality microbiota data; ethical design with Day 14 prophylaxis and resolution monitoring through Day 28	Short 14-day induction period may miss late-stage gingivitis dynamics; young, healthy cohort limits generalizability; small moderate responder group (n=10) limits statistical power; placebo lozenge consumption may confound results; pooled 2nd quadrant plaque sampling may not reflect whole-mouth microbiota; limited saliva biomarkers (only 4 cytokines); no GCF analysis; post-hoc responder stratific…	Lundtorp-Olsen, C., N. Nygaard, L. Massarenti, F. Constancias, C. Damgaard, U. K. Gursoy, A. v. Splunter, et al. 2024. "Supragingival microbiota, cytokines, and proteins in individuals with different trajectories in experimental gingivitis." Journal of Oral Microbiology 16. https://doi.org/10.1080/20002297.2024.2372861
Gingivitis & Periodontitis	Human studies	The Toronto Multi-Site Experimental Gingivitis Study	Tissue-level	15 healthy adults (7 males, 8 females, aged 19–29); pre-trial preparation (day -7); baseline (day 0); 3-week no-hygiene induction (days 0, 7, 14, 21); 2-week resolution with resumed hygiene (days 28, 35)	Inflammation	Full‑mouth clinical indices; 16S of sub/supragingival plaque, saliva, tongue; blood	Comprehensive multi-site sampling; longitudinal 7-week design capturing induction and resolution; single clinician ensured sampling consistency; reversible model confirming gingival recovery after hygiene resumption	Amplicon sequencing compositional limitations; variable taxonomic resolution; small sample size (n=15) for high-dimensional sparse data; descriptive analysis; previous studies limited to single site or few timepoints	Hall, M., N. Wellappuli, R. C. Huang, K. Wu, D. Lam, M. Glogauer, R. Beiko, and D. Senadheera. 2023. "Suspension of oral hygiene practices highlights key bacterial shifts in saliva, tongue, and tooth plaque during gingival inflammation and resolution." ISME Communications 3. https://doi.org/10.1038/s43705-023-00229-5
Gingivitis & Periodontitis	Human studies	The Toronto Neutrophil Compartmentalization in Gingivitis Study	Tissue-level	25 healthy non-smoking adults (18–30 yrs, 1:1 male:female); 35-day full-mouth EG model; pre-trial phase Day -14 to 0 (scaling, polishing, hygiene instruction, baseline); induction Day 0–21 (complete cessation of all oral hygiene); resolution Day 21–35 (professional prophylaxis, resumed hygiene); sample collection Days 0, 7, 14, 21, 28, 35; single PI performed procedures 9–11 am for consistency	Inflammation	Flow cytometry of CD markers on oral and blood PMNs	Full-mouth model reflecting natural gingivitis; dual compartment analysis (oral cavity + circulatory PMNs); high-resolution 8-marker flow cytometry with rigorous calibration; standardized procedures (single examiner, 9–11 am, strict criteria); novel inflammatory responder phenotypes (HLI vs LLI); reversible model with clinical recovery by Day 35; adequate sample size (n=25, powered for CD marker …	Oral PMNs remained elevated despite clinical resolution; young healthy cohort limits generalizability; no mechanistic explanation for opposing PMN responses; full-mouth hygiene cessation may not reflect natural disease; limited 14-day follow-up may miss long-term immune changes; no microbiome analysis; no longitudinal tracking to periodontitis; unclear clinical utility with unvalidated biomarkers	Wellappuli, N., N. Fine, H. Lawrence, M. Goldberg, H. C. Tenenbaum, and M. Glogauer. 2017. "Oral and Blood Neutrophil Activation States during Experimental Gingivitis." JDR Clinical & Translational Research 3: 65 - 75. https://doi.org/10.1177/2380084417742120
Gingivitis & Periodontitis	Human studies	The UW Acute-Chronic Gingivitis Comparison Study	Tissue-level	EG group: 26 systemically and periodontally healthy volunteers aged 20-55 years; NG group: 26 age-matched patients with naturally occurring gingivitis; EG protocol: Day -14 professional scaling/polishing + hygiene instructions, Day 0 baseline (H) measurements, Days 0-21 complete hygiene cessation, Day 21 EG measurements + prophylaxis, Days 21-42 resolution phase	Inflammation	39 GCF mediators (multiplex)	Novel comparison: side-by-side EG vs. NG analysis with identical 39-mediator panel; Comprehensive biomarkers; Age-matched controls; Standardized protocols	Cross-sectional NG design; Different study sites/cohorts; Retrospective EG data; Single calibrated examiner for NG only; Unknown NG gingivitis duration; Lack of microbiome data; Missing mediator data;	Hsu, Y., A. M. Chang, D. M. Daubert, F. A. Roberts, D. Chen, H. Trivedi, J. Gomez, and R. P. Darveau. 2024. "Inflammation and tissue remodeling mediator expression during gingivitis: A comparison between experimental, naturally occurring gingivitis, and periodontal health." Journal of periodontology. https://doi.org/10.1002/JPER.23-0692
Gingivitis & Periodontitis	Human studies	The UW Split-Mouth Gingivitis Study	Tissue-level	21 healthy adults (20–27 yrs, no periodontal disease, non-smokers, no recent drug use); 7-week study with hygiene, induction, and resolution phases; induction: no brushing on test sites with intraoral stents, control sites maintained; resolution: professional cleaning and resumed hygiene; stratified into three Inflammatory Responder Types (High-IRT, Low-IRT, Slow-IRT)	Inflammation / Drug testing	16S with ASVs; diversity over time; responder types	Split-mouth design with intraoral controls; high temporal resolution (8 visits over 7 weeks); comprehensive multi-omics across four oral sites; IRT stratification revealing individual variation; temporal mechanistic insight (host mediators precede microbiome shifts); reversible model confirming gingival recovery	Amplicon sequencing limitations (compositional data, variable taxonomic resolution); small sample size (n=21, three IRT groups); young healthy population limits generalizability; acute EG model, not chronic; limited mechanistic insight; unknown generalizability of nonlocalized effect; short 21-day induction may not capture long-term disease dynamics	found, N. a. 2023. "Localized microbially induced inflammation influences distant healthy tissues in the human oral cavity." Proceedings of the National Academy of Sciences of the United States of America 120. https://doi.org/10.1073/pnas.2306020120
Peri-implantitis	In vitro	Constant Depth Film Fermentor	Tissue-level	Machined titanium discs (Sa = 0.40 µm) as substrata; inoculated with pooled human saliva; artificial saliva and peri-implant sulcular fluid flowed continuously;atmospheric conditions shifted from aerobic (PH) → microaerophilic (PM) → anaerobic (PI); 30-day culture with controlled nutrient and shear flow.; PH (days 2–4), PM (days 9–19), PI (days 21–30); progressive changes in oxygen level and nutr…	Inflammation	Confocal laser scanning microscopy (CLSM) and scanning electron microscopy (SEM) for structure; selective/non-selective culture for viable counts; 16S rRNA sequencing for microbial diversity and composition; analysis of α/β-diversity and taxonomic shifts across stages.	Reproducible and controllable in vitro progression from health to peri-implantitis; Uses human saliva inoculum for realistic microbial diversity; Allows longitudinal sampling and multi-method characterization; Mimics in vivo microecological transitions (oxygen, nutrients, shear).	Lacks host immune and tissue interactions; Mechanical shear may distort biofilm structure; Risk of contamination in CDFF; Interpretation limited by artificial environment and complexity of microcosm data.	Sousa, V., D. Spratt, M. Davrandi, N. Mardas, V. Beltrán, and N. Donos. 2022. "Oral Microcosm Biofilms Grown under Conditions Progressing from Peri-Implant Health, Peri-Implant Mucositis, and Peri-Implantitis." International Journal of Environmental Research and Public Health 19. https://doi.org/10.3390/ijerph192114088
Peri-implantitis	In vitro	Dental Implant-on-a-Chip	Tissue-level	Human gingival keratinocytes (HGKs) interfacing with dental resin and human gingival fibroblasts (HGFs) interfacing with titanium within microchannels separated by micropillars; maintains spatially distinct epithelial and stromal layers under dynamic flow; Healthy peri-implant mucosa model with HGK–HGF co-culture; S. mutans challenge mimics early peri-implant mucositis with epithelial damage but …	Inflammation	Confocal microscopy and phase contrast imaging for morphology and confluence; Quantification of surface coverage and cell number (ImageJ; CFU counts for bacterial growth; Assessment of PBM effect on cell viability (3.5× protection vs. untreated)	First integrated dental implant microfluidic model; spatially organized keratinocyte–fibroblast co-culture; realistic host–material–pathogen interface; laminar flow control and minimal cross-chamber mixing; compatible with phototherapy testing; physiologically relevant for implant disease modeling	No immune or vascular cells; limited to short-term infection (24 h); single bacterial species; lacks anaerobic conditions and systemic immune interaction; keratinocyte monolayer	Dhall, A., J. Y. Tan, M. J. Oh, S. Islam, J. Kim, A. Kim, and G. Hwang. 2022. "A dental implant-on-a-chip for 3D modeling of host-material-pathogen interactions and therapeutic testing platforms." Lab on a chip. https://doi.org/10.1039/d2lc00774f
Peri-implantitis	In vivo (rodent)	A. actinomycetemcomitans biofilm-induced peri-implantitis rat model	Tissue-level	Female Sprague–Dawley rats (6 weeks old)	Infection / Inflammation	Clinical inflammation, bleeding; biofilm architecture; implant exfoliation	Reproduces key pathological features of peri-implantitis; Enables testing of therapeutic interventions directly on biofilm-coated implants; Uses standardized titanium surfaces with pre-formed pathogenic biofilm	Single species biofilm; Acute model with 7-day inflammation period; Palatal implantation differs from alveolar bone sites clinically; Immune and bone responses may differ between rats and humans	Freire, M., M. Freire, A. Devaraj, A. S. Young, J. B. Navarro, J. S. Downey, C. Chen, L. Bakaletz, H. Zadeh, and S. D. Goodman. 2017. "A bacterial‐biofilm‐induced oral osteolytic infection can be successfully treated by immuno‐targeting an extracellular nucleoid‐associated protein." Molecular Oral Microbiology 32: 74–88. https://doi.org/10.1111/omi.12155
Peri-implantitis	In vivo (rodent)	Experimental Peri-implantitis Induced by Human Oral Microbiome Strains	Tissue-level	Male Wistar rats (350–400 g)	Inflammation	Clinical; histopathology; systemic hematology; RFA mentioned	Reproducible polymicrobial infection mimicking human peri-implant microbiome; non-invasive oral inoculation avoids mechanical ligatures; enables systemic correlation via blood markers; radiographic and histologic validation of bone loss	No control group (ethical reduction of animals); difficulty quantifying bacterial load; short observation period; rodent bone anatomy differs from human; limited clinical extrapolation	Ancuţa, D., D. Alexandru, M. Crivineanu, and C. Coman. 2024. "Induction of Experimental Peri-Implantitis with Strains Selected from the Human Oral Microbiome." Biomedicines 12. https://doi.org/10.3390/biomedicines12040715
Peri-implantitis	In vivo (rodent)	Glycemic fluctuation–exacerbated peri-implantitis model in diabetic db/db mice	Tissue-level	Wild-type (WT) and diabetic db/db mice (C57BL/6 background)	Inflammation	Bone loss; inflammatory/osteoclast markers; oral microbiota	Mimics diabetic microenvironment and metabolic instability; Provides insight into immune and microbial mechanisms	Murine oral anatomy and implant scale differ from humans; Ligature method bypasses natural biofilm formation; Short experimental duration (14 weeks) limits chronicity	Li, H., Y. Wang, D. Zhang, T. Chen, A. Hu, and X. Han. 2021. "Glycemic fluctuation exacerbates inflammation and bone loss and alters microbiota profile around implants in diabetic mice with experimental peri-implantitis." International Journal of Implant Dentistry 7. https://doi.org/10.1186/s40729-021-00360-9
Peri-implantitis	In vivo (rodent)	Immediate implant placement–ligation–induced peri-implantitis rat model	Tissue-level	Male Sprague-Dawley rats (8 weeks old, ~300 g)	Inflammation	Implant pullout; micro-CT; histology (CD4+, IL-17+)	Introduces immediate implantation to shorten modeling time by 4 weeks; Produces bone resorption and soft tissue inflammation comparable to delayed models; High reproducibility with quantifiable readouts; Simulates early inflammatory events after immediate placement	Implant design lacks abutment–implant connection; Ligature model cannot fully mimic chronic, plaque-driven peri-implantitis; Limited evaluation period; short-term inflammation rather than long-term remodeling; Species differences in bone biology vs. humans	Zhang, H., Y. Yuan, X. Wu, H. Xue, R. Yu, and H. Huang. 2023. "Application of Immediate Implant Placement Techniques in Peri-implantitis Modeling." The Journal of Craniofacial Surgery 34: 2544 - 2550. https://doi.org/10.1097/SCS.0000000000009515
Peri-implantitis	In vivo (rodent)	Innovative immediate-implant mixed infection murine peri-implantitis model	Tissue-level	BALB/c mice, 5–6 weeks old (n = 90)	Infection / Inflammation	Micro-CT bone volume; histology; implant survival	Natural oral infection route without mechanical ligation or LPS injection; Permits comparison of implant surfaces and infection timing in the same model; High reproducibility and clinically relevant alveolar bone loss	Infection timing did not significantly affect bone loss; Short observation period; Limited to murine anatomy; no soft-tissue clinical parameters;	Varon-Shahar, E., A. Shusterman, A. Piattelli, G. Iezzi, E. Weiss, and Y. Houri‐Haddad. 2019. "Peri-implant alveolar bone resorption in an innovative peri-implantitis murine model: Effect of implant surface and onset of infection." Clinical implant dentistry and related research. https://doi.org/10.1111/cid.12800
Peri-implantitis	In vivo (rodent)	LPS-induced peri-implant mucositis and peri-implantitis murine model	Tissue-level	C57BL/6J male mice (4 weeks old; implants placed at 12 weeks)	Inflammation	Micro-CT, histology, and soft-tissue analysis	Reproducible, controlled, and inexpensive small-animal model;Mimics sequential mucositis-to-peri-implantitis progression; Compatible with genetic mouse lines for mechanistic studies	Bypasses biofilm formation, thus not fully replicating natural infection; Repeated injections introduce potential mechanical trauma; Short-term model; does not address chronic progression or resolution	Pirih, F., S. Hiyari, A. D. V. Barroso, A. Jorge, J. Perussolo, E. Atti, S. Tetradis, and P. Camargo. 2015. "Ligature-induced peri-implantitis in mice." Journal of periodontal research 50 4: 519-24. https://doi.org/10.1111/jre.12234; Wong, R., S. Hiyari, A. Yaghsezian, M. Davar, M. Casarin, Y. Lin, S. Tetradis, P. Camargo, and F. Pirih. 2018. "Early intervention of peri‐implantitis and periodonti…
Peri-implantitis	In vivo (rodent)	Ligature-induced peri-implantitis and periodontitis murine model with insult removal	Tissue-level	Male C57BL/6J mice (1 month old; implants placed 8 weeks post-extraction)	Inflammation	Micro-CT; histology	Direct comparison between peri-implantitis and periodontitis under identical conditions; Allows evaluation of early intervention effects after insult removal; Combines bone, soft tissue, and molecular-level analyses	Uses machined-surface implants not representative of current clinical surfaces; Short-term model (≤14 days) does not capture chronic progression; Ligature method bypasses natural biofilm accumulation; Limited sample size per group (n ≥ 3/time point)	Wong, R., S. Hiyari, A. Yaghsezian, M. Davar, M. Casarin, Y. Lin, S. Tetradis, P. Camargo, and F. Pirih. 2018. "Early intervention of peri‐implantitis and periodontitis using a mouse model." Journal of Periodontology 89: 669–679. https://doi.org/10.1002/JPER.17-0541
Peri-implantitis	In vivo (rodent)	Ligature-induced peri-implantitis murine model	Tissue-level	C57BL/6J male mice (4 weeks old at start; implants placed at 12 weeks)	Inflammation	Longitudinal in vivo micro-CT; histology	Inexpensive, genetically tractable, mimics human sequence	Smaller scale limits precision in implant placement and torque control; Implant loss before endpoint complicates quantitative analysis; Lacks soft-tissue barrier and systemic immune factors of humans; Difficult to standardize ligature-induced inflammation timing and extent	Pirih, F., S. Hiyari, H. Leung, A. D. V. Barroso, A. C. A. Jorge, J. Perussolo, E. Atti, Y. Lin, S. Tetradis, and P. Camargo. 2015. "A Murine Model of Lipopolysaccharide-Induced Peri-Implant Mucositis and Peri-Implantitis." The Journal of oral implantology 41 5: e158-64. https://doi.org/10.1563/aaid-joi-D-14-00068
Peri-implantitis	In vivo (rodent)	Mixed bacterial oral lavage–induced peri-implantitis rat model	Tissue-level	Female Sprague-Dawley rats (250–350 g, adult)	Inflammation	Bone height and histology over 3 months; bone level values reported	Mimics human-like chronic infection with mixed species biofilm challenge; Avoids mechanical trauma (no ligature); Allows assessment of inflammation, immune response, and bone loss simultaneously; Includes both peri-implant and tooth-level comparisons; Uses standard implant design and surface modification	Moderate bone loss less severe than human disease; Rat microbiota diversity may affect bacterial colonization consistency; Limited bacterial quantification and viability data; Short duration (3 months) and small sample size reduce chronicity and variability control	Sun, J., J. Eberhard, S. Glage, N. Held, H. Voigt, K. Schwabe, A. Winkel, and M. Stiesch. 2019. "Development of a peri-implantitis model in the rat." Clinical oral implants research. https://doi.org/10.1111/clr.13556
Peri-implantitis	In vivo (rodent)	P. gingivalis oral infection–induced murine peri-implantitis model	Host–microbe	Female BALB/c mice (8–9 weeks old)	Infection / Inflammation	Micro-CT and qRT-PCR for bone loss and cytokine profiling	Mimics natural infection via oral route with live bacteria;Allows comparison between peri-implant and periodontal sites; Reproducible and suitable for immune and genetic studies in mice; Demonstrates both bone loss and immune dysregulation	Lacks mechanical stress or plaque accumulation components; Infection relies on oral gavage rather than biofilm formation; Bone loss moderate and variable due to infection dose; Limited chronicity and host-microbiome complexity	Tzach-Nahman, R., G. Mizraji, L. Shapira, G. Nussbaum, and A. Wilensky. 2017. "Oral infection with Porphyromonas gingivalis induces peri‐implantitis in a murine model: Evaluation of bone loss and the local inflammatory response." Journal of Clinical Periodontology 44: 739–748. https://doi.org/10.1111/jcpe.12735; Heyman, O., Y. Horev, G. Mizraji, Y. Haviv, L. Shapira, and A. Wilensky. 2022. "Exces…
Peri-implantitis	In vivo (rodent)	Polymicrobial oral infection–induced peri-implantitis rat model	Polymicrobial	Male Wistar rats (5 weeks old, ~150 g)	Infection / Inflammation	PCR, ELISA, micro-CT, histology, morphometry	Represents natural infection without ligature or mechanical trauma; Mimics human polymicrobial etiology using key periodontal pathogens; Enables analysis of both immune response and bone resorption; Low cost and suitable for longitudinal mechanistic studies	High implant loss and abutment detachment rates; Small sample size; No pocket epithelium formation; Machined implant surface and rat masticatory load may affect outcomes	Koutouzis, T., C. Eastman, S. S. Chukkapalli, H. Larjava, and L. Kesavalu. 2017. "A Novel Rat Model of Polymicrobial Peri‐Implantitis: A Preliminary Study." Journal of Periodontology 88: e32–e41. https://doi.org/10.1902/jop.2016.160273
Peri-implantitis	In vivo (rodent)	Rat model of type 2 diabetes–associated peri-implantitis	Tissue-level	Male Sprague-Dawley rats (4–5 weeks old)	Inflammation	Imaging; inflammatory infiltrate; cytokines; MMP; osteoclast counts	Simulates combined metabolic and infectious conditions of diabetic peri-implantitis; reproducible, cost-effective rodent model; avoids mechanical interference of ligature; allows concurrent study of systemic (T2DM) and local (PI) effects	Rat bone composition differs from human; LPS induction produces acute inflammation, limiting observation of long-term disease progression; relatively high implant failure rate	He, Q., Z. Mu, A. Shrestha, C. Wang, S. Wang, H. Tang, Y. Li, et al. 2021. "Development of a rat model for type 2 diabetes mellitus peri-implantitis: a preliminary study." Oral diseases. https://doi.org/10.1111/odi.13845
Peri-implantitis	In vivo (large animal)	Gottingen Minipig Model of Peri-Implantitis under Healthy, Metabolic Syndrome, and Type 2 Diabetes Conditions	Tissue-level	Female Gottingen minipigs	Inflammation	Probing depth over time; histologic and histomorphologic analysis of bone loss and inflammation; systemic metabolic profiles (glucose, insulin, cholesterol, triglycerides)	Highly translational large-animal model; mimics human bone structure and metabolic diseases; allows simultaneous testing of peri-implantitis induction and therapy under systemic compromise	High cost and long duration; limited sample size; only short-term (60-day) treatment observation; qualitative histology; no microbiome or bone regeneration quantification	Bergamo, E., L. Witek, I. Ramalho, A. Lopes, V. Nayak, A. Torroni, B. V. Slavin, et al. 2024. "Sustained Release of Salicylic Acid for Halting Peri-Implantitis Progression in Healthy and Hyperglycemic Systemic Conditions: A Gottingen Minipig Model." ACS Biomaterials Science & Engineering 10: 3097 - 3107. https://doi.org/10.1021/acsbiomaterials.4c00161
Peri-implantitis	In vivo (large animal)	Influence of preformed bone defects on key pathogens and bone loss during experimental peri-implantitis formation in a canine model	Tissue-level	Beagle dogs (~1.5 years old)	Infection / Inflammation	qPCR marker bacteria (TML); defect depth	Directly compares preformed vs naturally induced crater defects under identical ligature challenge; Produces uniform, reproducible peri-implant bone defects; Allows quantitative microbiological tracking over time;	; Short observation time; Acute trauma from preformation may trigger partial spontaneous bone repair	Solderer, A., B. Pippenger, Y. Gager, K. R. Fischer, and P. Schmidlin. 2021. "Influence of preformed bone defects on key pathogens and bone loss during experimental peri-implantitis formation in a canine model." Journal of oral science. https://doi.org/10.2334/josnusd.20-0444
Peri-implantitis	In vivo (large animal)	Ligature-induced and spontaneous peri-implantitis model in Beagle dogs	Tissue-level	Beagle dogs (~1 year old)	Inflammation	Clinical + radiographic; sulcus fluid for 7 bacteria + 2 biomarkers	Models both ligature-induced and spontaneous disease progression, capturing acute and post-ligature phases; Uses clinically relevant canine implants; Enables correlation of microbiota, inflammatory biomarkers, and bone loss; High translational relevance due to anatomical and microbiological similarity to humans.	Limited bacterial species analyzed; Short experimental duration; CT imaging may introduce metal artifacts; Ligature-induced phase may not fully represent naturally occurring peri-implantitis.	Monje, A., S. Eick, D. Buser, and G. Salvi. 2020. "Microbial and host-derived biomarker changes during ligature-induced and spontaneous peri-implantitis in the Beagle dog." Journal of periodontal research. https://doi.org/10.1111/jre.12797
Oral Mucosal Diseases	In vitro	3D Gingiva–Biofilm–Immune Interface Model	Host–microbe	Gingivitis and periodontitis—host–microbe–immune cell interactions and inflammation modulation; Multispecies biofilms representing (1) health (3-species: Streptococcus spp.); (2) gingivitis (7-species: Streptococcus, Fusobacterium, Veillonella, Actinomyces); and (3) periodontitis (10-species: adding P. gingivalis, P. intermedia, A. actinomycetemcomitans); Commercial full-thickness human gingival …	Infection / Inflammation	- qPCR for epithelial and immune cytokine genes (IL1β, IL6, IL8, TNF, IL10, CXCL1/3/5, CCL1) - ELISA for IL-8 release - Histology (H&E), viability (LDH) - Confocal/SEM/TEM for biofilm morphology	First 3D gingival model incorporating immune cells; recapitulates stratified mucosa and immune–epithelium crosstalk; discriminates health vs. disease biofilm responses; demonstrates epithelium-derived soluble mediators (e.g., IL-8) regulating immune activation; robust and reproducible	Biofilm not in direct contact with tissue; short-term culture (24 h); lacks stromal fibroblasts and vasculature; immune cell migration not measurable due to insert pore size; no chronic infection simulation	Brown, J. L., W. Johnston, C. Delaney, R. Rajendran, J. Butcher, S. Khan, D. Bradshaw, G. Ramage, and S. Culshaw. 2019. "Biofilm-stimulated epithelium modulates the inflammatory responses in co-cultured immune cells." Scientific Reports 9. https://doi.org/10.1038/s41598-019-52115-7
Oral Mucosal Diseases	In vitro	Co-infection Scratch Wound Model	Host–microbe	Oral mucositis and ulcerative wound healing delay; Candida spp. ± Porphyromonas gingivalis; Human buccal epithelial cell line (HO-1-N-1); monolayer model without stratification; represents oral surface epithelium but lacks 3D architecture	Infection / Regeneration	Wound closure percentage; oxygen saturation observations	Simple, reproducible assay for cell migration; allows controlled infection and dose–response studies	Lacks stromal and immune elements; 2D structure oversimplifies mucosa; short observation window (17 h); limited to epithelial migration, not proliferation or tissue remodeling; C. albicans not testable due to excessive biofilm	Haverman, T., A. Laheij, J. D. d. Soet, J. d. Lange, and F. Rozema. 2017. "Candida and Porphyromonas gingivalis: the effect on wound closure in vitro." Journal of Oral Microbiology 9. https://doi.org/10.1080/20002297.2017.1328266
Oral Mucosal Diseases	In vitro	Full-Thickness Human Gingiva Equivalent	Host–microbe	Oral mucosal biology and wound healing; also provides a model for neoplastic transformation; Not directly tested in this study, but model applicable for microbial biofilm research; Oral keratinocytes (TERT or HPV‑immortalized) with gingival fibroblasts; stratified epithelium; basement membrane proteins (collagen IV, laminin‑5)	Infection / Inflammation / Regeneration	Re‑epithelialization, Ki‑67, K10/K13, cytokines (IL‑1α, IL‑18, IL‑6, CXCL8, CCL2)	Fully human, reproducible, long-term stable cell lines; no donor variability; physiologically similar to native gingiva; responds to inflammation and heals after wounding; avoids animal use; scalable for drug/microbiome testing	Lacks vascular and immune cells; no mechanical forces or rete ridges; limited to epithelial-fibroblast interactions; microbial aspects not yet tested in this work	Buskermolen, J., C. M. A. Reijnders, S. Spiekstra, T. Steinberg, C. Kleverlaan, A. Feilzer, A. Bakker, and S. Gibbs. 2016. "Development of a Full-Thickness Human Gingiva Equivalent Constructed from Immortalized Keratinocytes and Fibroblasts." Tissue Engineering. Part C, Methods 22: 781 - 791. https://doi.org/10.1089/ten.tec.2016.0066
Oral Mucosal Diseases	In vitro	Homeostatic Host–Microbe Interaction Model	Host–microbe	Oral health / homeostasis (non-disease); Pooled saliva inoculum forming a multispecies biofilm (Streptococcus, Haemophilus, Neisseria dominant); TERT-immortalized gingival keratinocytes and fibroblasts forming a stratified epithelium with connective tissue analog	Infection / Inflammation	Tissue histology (H&E), Ki67 proliferation, AMP expression (elafin, hBD2), cytokines (IL-6, CXCL1, CXCL8, CCL5, CCL20), 16S rRNA biofilm profiling	Long-term (4-day) stable co-culture of viable biofilms with intact gingival tissue; replicates healthy HMI; allows microbial and host analysis in same system	Lacks immune cells; aerobic culture limits strict anaerobes; not yet validated under disease conditions	Shang, L., S. Roffel, V. Slomka, E. M. D’Agostino, A. Métris, M. Buijs, B. W. Brandt, D. Deng, S. Gibbs, and B. P. Krom. 2025. "An in vitro model demonstrating homeostatic interactions between reconstructed human gingiva and a saliva-derived multispecies biofilm." Microbiome 13. https://doi.org/10.1186/s40168-025-02033-w
Oral Mucosal Diseases	In vitro	Macrophage-Containing Oral Mucosal Equivalent	Host–microbe	Oral mucosal inflammation and innate immune response to bacterial infection or biomaterial exposure; Stimulated with Escherichia coli lipopolysaccharide (LPS) for 24 h; optional dexamethasone pretreatment to assess anti-inflammatory response; Constructed using immortalized human oral keratinocytes (FNB6-hTERT) forming stratified, non-keratinized squamous epithelium atop collagen hydrogel populate…	Infection / Inflammation / Regeneration	TNF‑α, IL‑6, CXCL8; dexamethasone suppression; single‑cell retrieval	First oral mucosal model containing functional primary macrophages; immunoresponsive to bacterial LPS; TNF-α secretion localized to macrophages; responsive to anti-inflammatory drug (dexamethasone); maintains epithelial integrity and stromal structure; allows macrophage isolation for downstream analysis	No microbial biofilm or multi-pathogen testing; lacks vascular and lymphocyte components; short-term (24 h) stimulation; limited to innate immune (macrophage) interactions only	Ollington, B., H. Colley, and C. Murdoch. 2021. "Immunoresponsive Tissue-Engineered Oral Mucosal Equivalents Containing Macrophages." Tissue Engineering. Part C, Methods 27: 462 - 471. https://doi.org/10.1089/ten.tec.2021.0124
Oral Mucosal Diseases	In vitro	Oral Mucosal Infection Model	Host–microbe	Denture stomatitis; C. albicans and Staphylococcus aureus (alone and dual); HaCaT overlay (non‑oral epithelial line) on gingival fibroblast collagen I; multilayered	Infection / Inflammation	Histology of invasion/localization; cytokines (IL‑6, IL‑8)	Reproducible and cost-effective; robust epithelial barrier suitable for infection; supports fungal and bacterial co-culture; responsive cytokine output (IL-6, IL-8) to infection; structurally similar to oral mucosa; identifies baseline inflammation sources (matrix–cell interaction)	No immune or vascular components; high baseline cytokine levels; limited keratinization; short-term infection (24 h); limited to gram-positive bacterial and fungal response	Gould, S. J., A. Foey, and V. M. Salih. 2023. "An organotypic oral mucosal infection model to study host-pathogen interactions." Journal of Tissue Engineering 14. https://doi.org/10.1177/20417314231197310
Oral Mucosal Diseases	In vitro	Peri-Implant Mucosa–Biofilm Model	Host–microbe	Peri-implant mucositis / peri-implantitis initiation; S. oralis (commensal) vs Aggregatibacter actinomycetemcomitans; Constructed from immortalized human oral keratinocytes (OKF6/TERT-2) forming stratified, keratinized epithelium with basal, spinous, granular, and superficial layers; human gingival fibroblasts embedded in collagen matrix; recapitulates healthy gingival architecture and implant-mu…	Infection / Inflammation	Cytokines (IL‑6, CXCL8, CCL2, TNF‑α), epithelial loosening, claudin reduction; transcriptional profiling	Recreates implant–mucosa–biofilm interface; maintains tissue stratification and tight junctions; enables species-specific host transcriptional and cytokine responses; allows direct comparison of commensal vs. pathogenic effects; suitable for studying implant materials and early peri-implant infection	Lacks immune and vascular components; short-term exposure (24 h); monospecies biofilms; limited dynamic immune interaction; only local mucosal response measured	Ingendoh-Tsakmakidis, A., C. Mikolai, A. Winkel, S. Szafrański, C. Falk, A. Rossi, H. Walles, and M. Stiesch. 2019. "Commensal and pathogenic biofilms differently modulate peri‐implant oral mucosa in an organotypic model." Cellular Microbiology 21. https://doi.org/10.1111/cmi.13078
Oral Mucosal Diseases	In vitro	Reconstructed Human Gingiva with Multi-species Oral Biofilm	Host–microbe	Oral epithelial barrier function and host–microbiome homeostasis; Multi-species commensal oral biofilm derived from pooled healthy saliva, dominated by Granulicatella, Veillonella, and Streptococcus; applied topically for 7 days; RHG composed of immortalized human gingival keratinocytes (KC-TERT) layered over fibroblast-populated collagen hydrogel; well-stratified, keratinized, resembles native g…	Infection / Inflammation / Regeneration	Epithelial thickness, Ki‑67/PCNA, elafin, HBD‑2, cytokines	Long-term (7-day) co-culture of human mucosa with biofilm; demonstrates beneficial commensal influence on epithelial proliferation, stratification, and antimicrobial defense; mimics homeostatic mucosal environment; sustained cytokine and AMP induction; first to show prolonged host–microbe symbiosis in vitro	Biofilm viability decreases rapidly under aerobic conditions; no immune cells or vascularization; anaerobic species underrepresented; only commensal, not pathogenic, biofilm tested; rete ridges absent in collagen scaffold	Shang, L., D. Deng, J. Buskermolen, M. Janus, B. P. Krom, S. Roffel, T. Waaijman, C. v. Loveren, W. Crielaard, and S. Gibbs. 2018. "Multi-species oral biofilm promotes reconstructed human gingiva epithelial barrier function." Scientific Reports 8. https://doi.org/10.1038/s41598-018-34390-y
Oral Mucosal Diseases	In vitro	Saliva-Enhanced Gingival Fibroblast HSV-1 Infection Model	Host–microbe	Oral herpes; HSV‑1 ± saliva factors; Gingival fibroblasts (non-keratinized stromal cells from gingiva); no epithelial barrier or stratification. Represents subepithelial cell layer possibly exposed in periodontitis or wound sites.	Infection / Inflammation / Regeneration	HSV‑1 infection susceptibility; receptor‑independent entry with salivary factor	Identifies a previously unknown pro-viral effect of specific salivary factors; reveals inter-individual variability; allows mechanistic dissection of viral entry receptor modulation	Lacks epithelial barrier and immune context; unclear in-vivo relevance; small donor cohort; the active salivary factor remains unidentified; cross-sectional, not longitudinal.	Zuo, Y., J. Whitbeck, G. J. Haila, A. A. Hakim, P. W. Rothlauf, R. Eisenberg, G. Cohen, and C. Krummenacher. 2019. "Saliva enhances infection of gingival fibroblasts by herpes simplex virus 1." PLoS ONE 14. https://doi.org/10.1371/journal.pone.0223299
Oral Mucosal Diseases	Organ-on-chip	3D Oral Epi-mucosa Platform	Tissue-level	Oral barrier dysfunction and mechanobiology related to gingival inflammation and periodontitis; Immortalized human gingival keratinocytes (HIGK, HPV16 E6/E7-transduced); single epithelial layer mimicking sulcular epithelium; no stratification	Inflammation	Confocal microscopy for morphology and E-cadherin localization; dextran diffusion for barrier permeability; qPCR for adhesion/tight junction genes (CDH1, ZO1, Occludin, ITGB1, ITGA6, Lamin5); rheology and SEM for matrix stiffness and topology	Recreates physiologic hydrostatic pressure of gingival sulcus; allows fine control of ECM stiffness and fibronectin content; quantifies mechanical effects on epithelial integrity; identifies optimal stiffness (~30 Pa) enhancing barrier; suitable for mechanobiology studies	No fibroblasts or immune cells; lacks microbial or inflammatory stimuli; single-layer epithelium (non-stratified); short-term analysis (< 24 h); limited clinical extrapolation	Lee, E., Y. Kim, P. Salipante, A. P. Kotula, S. Lipshutz, D. Graves, and S. Alimperti. 2023. "Mechanical Regulation of Oral Epithelial Barrier Function." Bioengineering 10. https://doi.org/10.3390/bioengineering10050517
Oral Mucosal Diseases	Organ-on-chip	Microfluidic co-culture model	Host–microbe	Oral mucosal barrier response, biomaterial toxicity, bacterial interaction; Streptococcus mutans exposure (bacterial infiltration); 2-hydroxyethyl methacrylate (HEMA) (biomaterial toxicity); Immortalized human gingival keratinocytes (Gie-No3B11) and fibroblasts cultured in PDMS-based 3-channel microfluidic device forming apical epithelial and subepithelial layers	Regeneration	Cell viability (live/dead staining), TEER for barrier integrity, microscopy (phase contrast, fluorescence, confocal), morphology and marker expression (CK19, TE-7)	Layer-specific imaging; real-time monitoring; microfluidic control of apical/subepithelial flow; physiologically relevant co-culture; compatible with bacterial and chemical challenges	Short-term stability (≤7 days); lacks immune components; limited epithelial differentiation; aerobic-only environment (not suitable for anaerobic pathogens); lower TEER than in vivo tissues	Rahimi, C., B. Rahimi, D. Padova, S. A. Rooholghodos, D. Bienek, X. Luo, G. Kaufman, and C. Raub. 2018. "Oral mucosa-on-a-chip to assess layer-specific responses to bacteria and dental materials." Biomicrofluidics 12 5: 054106. https://doi.org/10.1063/1.5048938
Oral Mucosal Diseases	In vivo	Human Hard Palate Wound Healing Model	Tissue-level	Oral mucosal wound healing (regeneration and repair); Native oral microbiome analyzed via 16S rRNA sequencing for temporal shifts; Hard palate mucosa (keratinized oral epithelium, physiologically relevant to clinical oral mucosa)	Inflammation / Regeneration	Wound closure kinetics (≈7 days), biopsy qPCR for cytokines/growth factors, saliva ELISAs	Human in vivo model; minimal pain and morbidity; reflects physiological oral healing with integrated host and microbiome responses; temporal profiling of wound closure, gene/protein changes, and microbial shifts	Small wound size limits systemic biomarker detection; narrow age range; no sex-based analysis; microbiome changes only in healthy adults	Yuan, H., G. E. Chlipala, H. I. Bangash, R. Meenakshi, D. Chen, H. Trivedi, L. A. DiPietro, P. Gajendrareddy, and L. Chen. 2024. "Dynamics of Human Palatal Wound Healing and the Associated Microbiome." Journal of Dental Research 104: 97 - 105. https://doi.org/10.1177/00220345241288761
Oral & Oropharyngeal Cancer	In vitro	3D Bioprinted Spheroid Model for Cell-in-Cell Studies	Tissue-level	Oral squamous cell carcinoma (OSCC); Magnetic 3D bioprinting (Nanoshuttle-PL™ system) to form homotypic and heterotypic (OSCC + CAF) spheroids; monitored at multiple time points (6–72 h); Human OSCC cell line (HSC3) and primary CAFs from tongue OSCC	Drug testing	Morphology (H&E), spheroid diameter, zone formation (hypoxia/proliferation), quantification of cell-in-cell (CIC) structures	Reproducible and low-cost bioprinting system; models tumor heterogeneity, necrotic core, and proliferative zones; enables quantification of CIC frequency	Limited to morphology-based CIC identification; lacks immune and vascular context; short-term culture; limited mechanistic assays	Rocha, L. d. O. S. d., B. S. d. F. Souza, R. D. Coletta, D. W. Lambert, and C. A. G. Rocha. 2023. "Mapping Cell-in-Cell Structures in Oral Squamous Cell Carcinoma." Cells 12. https://doi.org/10.3390/cells12192418
Oral & Oropharyngeal Cancer	In vitro	3D Co-culture of Cancer-Associated Fibroblast with Oral Cancer Organoids	Tissue-level	Oral squamous cell carcinoma (OSCC); OSCC-derived tumor organoids and CAFs co-cultured in Matrigel; CSC-enriched CD44+ and CD44− cells compared; lactate metabolism manipulated with DCA, metformin, and MCT inhibitors; Primary tumor tissues and matched CAFs from OSCC patients (n=12)	Drug testing	Histology (H&E, IF for keratin, SOX2, CD44, CD133, α-SMA); Western blot (OCT-4, PGC1, TOM20); lactate assays; organoid-forming efficiency	Physiologic 3D tumor–stroma model; reveals metabolic crosstalk driving CSC self-renewal; patient-derived and reproducible	No immune or vascular components; relies on Matrigel matrix; focuses mainly on lactate signaling; limited mechanistic depth for other secreted factors	Zhao, H., E. Jiang, and Z. Shang. 2020. "3D Co-culture of Cancer-Associated Fibroblast with Oral Cancer Organoids." Journal of Dental Research 100: 201 - 208. https://doi.org/10.1177/0022034520956614
Oral & Oropharyngeal Cancer	In vitro	3D Collagen-Based Scaffold Model	Tissue-level	Oropharyngeal squamous cell carcinoma (OSCC, HPV⁺ and HPV⁻); Collagen type I scaffold with controlled porosity; 3D cultures compared to 2D; evaluated ECM–tumor interaction, EMT, hypoxia, and drug response; zebrafish xenograft validation; OSCC cell lines (HPV⁺ UPCI:SCC090; HPV⁻ UM-SCC6) and primary OSCC tissues	Drug testing	H&E, confocal microscopy, IF (HIF-1α, GLUT-1), qPCR (EMT, drug resistance, ECM genes), MTT cytotoxicity, zebrafish micrometastasis assay	Cost-effective and physiologically relevant 3D system; reproducible; models ECM–tumor crosstalk and drug resistance; reflects clinical HPV-dependent differences	No immune or vascular elements; limited stromal complexity; scaffold stiffness may vary; drug penetration not fully optimized	Miserocchi, G., C. Cocchi, A. D. Vita, C. Liverani, C. Spadazzi, S. Calpona, G. D. Menna, et al. 2021. "Three-dimensional collagen-based scaffold model to study the microenvironment and drug-resistance mechanisms of oropharyngeal squamous cell carcinomas." Cancer Biology & Medicine 18: 502 - 516. https://doi.org/10.20892/j.issn.2095-3941.2020.0482
Oral & Oropharyngeal Cancer	In vitro	3D Oral Cancer Spheroid Model	Tissue-level	Oral squamous cell carcinoma (OSCC); Ultra-low attachment plate culture forming 3D spheroids; tested drug effects of cisplatin and cetuximab; compared with 2D monolayer cultures; Human OSCC cell lines (SAS, HSC-3, HSC-4, OSC-19)	Drug testing	Morphology, H&E/IHC staining, Western blot for E-cadherin, EGFR, cleaved caspase-3; spheroid size and disintegration	Mimics tumor architecture and drug resistance; reflects clinical drug response patterns; easy, low-cost, high reproducibility	Lacks stromal/immune components; uses established cell lines rather than patient-derived samples; limited physiological microenvironment complexity	Ono, K., K. Sato, T. Nakamura, Y. Yoshida, S. Murata, K. Yoshida, H. Kanemoto, et al. 2022. "Reproduction of the Antitumor Effect of Cisplatin and Cetuximab Using a Three-dimensional Spheroid Model in Oral Cancer." International Journal of Medical Sciences 19: 1320 - 1333. https://doi.org/10.7150/ijms.74109
Oral & Oropharyngeal Cancer	In vitro	3D Organotypic Oral Cancer Model	Tissue-level	Oral squamous cell carcinoma (OSCC); 3D organotypic co-culture model with four cell types (OSCC cells, NOKs, PD-CAFs, PD-NOFs) using a stainless-steel partition to form horizontal and vertical tumor–stroma interface; OSCC cell lines (HSC-3/HSC-4) and patient-derived normal oral mucosa and CAFs	Drug testing	Histology (H&E), immunostaining for α-SMA, LRRC15, Ki-67, laminin-γ2, integrin-α6	Physiologically relevant microenvironment; allows simultaneous analysis of normal and cancer tissues; visual and molecular fidelity to in vivo OSCC	No vascular or immune components; limited invasion; based on cell lines, not primary tumor epithelial cells	Aizawa, Y., K. Haga, N. Yoshiba, W. Yortchan, S. Takada, R. Tanaka, E. Naito, et al. 2024. "Development and Characterization of a Three-Dimensional Organotypic In Vitro Oral Cancer Model with Four Co-Cultured Cell Types, Including Patient-Derived Cancer-Associated Fibroblasts." Biomedicines 12. https://doi.org/10.3390/biomedicines12102373
Oral & Oropharyngeal Cancer	In vitro	3D Tumouroid Model of Oral Squamous Cell Carcinoma; Biddle et al., 2016	Tissue-level	Oral squamous cell carcinoma (OSCC); 3D tumouroids formed in collagen type I/Matrigel with fibroblast-rich stroma; tracked EMT, invasion, and stemness; compared pure vs mixed cell populations; OSCC cell lines with mixed epithelial (EPI) and mesenchymal-like (EMT) subpopulations	Drug testing	Histology (H&E, IHC for E-cadherin, vimentin, α-SMA), gene expression (EMT, stemness markers), invasion assays, flow cytometry	Physiologically relevant stromal context; models EMT–CSC interplay and cooperative invasion; enables dynamic tracking of tumor heterogeneity	Limited to cell-line origin; lacks immune and vascular components; fibroblast source not patient-matched; long culture time needed for invasion phenotype	Scemama, A., S. Lunetto, A. Tailor, S. d. Ciò, M. Dibble, J. Gautrot, and A. Biddle. 2023. "Development of an in vitro microfluidic model to study the role of microenvironmental cells in oral cancer metastasis." F1000Research 12. https://doi.org/10.12688/f1000research.131810.2 Ahmed, A., M. Lares, F. Ahmed, A. R. Burr, P. M. Harari, D. J. Beebe, and S. Kerr. 2024. "Abstract B034: Engineering the …
Oral & Oropharyngeal Cancer	In vitro	ORGAVADS: Head and Neck Squamous Cell Carcinoma Patient-Derived Tumor Organoid Platform	Tissue-level	Head and Neck Squamous Cell Carcinoma (HNSCC); Multicenter clinical study establishing PDTOs from dissociated tumor cells embedded in Matrigel and cultured in growth factor/inhibitor-rich medium; drug, radiation, and immunotherapy testing; co-culture with autologous immune cells; multi-omics validation; Surgically resected HNSCC specimens (oral cavity, oropharynx, hypopharynx, larynx) and matched…	Inflammation / Drug testing	Morphology (brightfield), viability assays (CellTiter-Glo 3D), IC50; immunophenotyping of T-cell activation (CD137, CD107a, IFNγ); histology and transcriptomic/NGS profiling	Integrates chemo-, radio-, and immunotherapy testing; includes autologous immune co-culture; clinically linked patient data; predictive biomarker discovery; prospective design	Still ongoing (protocol study); success rate yet unreported; complex workflow; may not capture full microenvironment; resource-intensive and long timeline	Perréard, M., R. Florent, J. Divoux, J. Grellard, J. Lequesne, M. Briand, B. Clarisse, et al. 2023. "ORGAVADS: establishment of tumor organoids from head and neck squamous cell carcinoma to assess their response to innovative therapies." BMC Cancer 23. https://doi.org/10.1186/s12885-023-10692-x; Vasiliadou, I., C. Cattaneo, P. Y. K. Chan, R. Henley-Smith, H. Gregson-Williams, L. Collins, G. Wojew…
Oral & Oropharyngeal Cancer	In vitro	Oral Mucosal Organoid Model for Personalized Cancer Therapy	Tissue-level	Head and Neck Squamous Cell Carcinoma (HNSCC); 3D organoid culture from microdissected epithelial layer embedded in basement membrane extract (BME/Matrigel); long-term expansion; xenograft and in vitro drug screening; Patient-derived HNSCC tissues (oral cavity, pharynx, larynx, salivary gland, etc.); matched normal mucosa	Drug testing	Morphology, IHC markers (TP63, KRT13, MKI67), transcriptomics, mutation profiling, chromosome stability, xenograft tumorigenicity, drug and radiation response	Recapitulates histologic, genetic, and functional tumor features; supports personalized drug testing; models infection (HSV, HPV); correlates in vitro therapy response with clinical outcome	Lacks immune, stromal, and vascular components; moderate success rate (~60%); not yet validated for prospective clinical prediction; technically demanding culture conditions	Driehuis, E., S. Kolders, S. Spelier, K. Lõhmussaar, S. Willems, L. Devriese, R. d. Bree, et al. 2019. "Oral Mucosal Organoids as a Potential Platform for Personalized Cancer Therapy." Cancer discovery. https://doi.org/10.1158/2159-8290.CD-18-1522; Putker, M., R. Millen, R. Overmeer, E. Driehuis, M. Zandvliet, H. Clevers, S. Boj, and Q. Li. 2021. "Medium-Throughput Drug- and Radiotherapy Screenin…
Oral & Oropharyngeal Cancer	In vitro	Patient-Derived Organoid Model for Drug and Immunotherapy Testing in HNSCC	Tissue-level	Head and Neck Squamous Cell Carcinoma (HNSCC); Tumor tissues digested into single cells and embedded in Matrigel with defined medium; established organoids co-cultured with autologous PBMCs; evaluated drug and PD-1 blockade response; immune killing assessed via IFNγ and cytotoxicity assays; Fresh surgical tumor specimens and matched peripheral blood mononuclear cells (PBMCs)	Inflammation / Drug testing	Histology (H&E, IHC for Ki67, PCK, p53); drug viability assays; cytokine ELISA (IFNγ, TNFα); flow cytometry for immune activation; RNA-seq and mutational profiling	Reflects both tumor and immune components; allows personalized immunotherapy testing; high physiological relevance; validates response correlation with clinical outcomes	Limited number of patient samples; immune cells lose activity over time; co-culture technically demanding; lacks stromal and vascular compartments	Issing, C., C. Menche, M. R. Richter, M. H. Mosa, J. v. d. Grün, M. Fleischmann, P. Thoenissen, et al. 2025. "Head and neck tumor organoid biobank for modelling individual responses to radiation therapy according to the TP53/HPV status." Journal of Experimental & Clinical Cancer Research : CR 44. https://doi.org/10.1186/s13046-025-03345-3
Oral & Oropharyngeal Cancer	In vitro	Three-Dimensional Organoid Model for Esophageal and Oropharyngeal Squamous Cell Carcinoma	Tissue-level	Esophageal and Oropharyngeal Squamous Cell Carcinoma (ESCC and OPSCC); Single-cell suspensions embedded in Matrigel and cultured in aDMEM/F12+ medium; generated tumor and normal 3D organoids; drug testing with 5-fluorouracil; flow cytometry for CD44 and autophagy markers; Patient-derived endoscopic biopsies of therapy-naïve tumors and adjacent normal mucosa	Drug testing	Histology (H&E, IHC for p53 and Ki-67), organoid formation rate, IC50 for 5-FU (WST-1 assay), flow cytometry for CD44 and autophagy (Cyto-ID), morphology and growth kinetics	Recapitulates tumor morphology and functional heterogeneity; predicts therapy response; identifies therapy-resistant CD44^high and autophagic cell populations; feasible for moderate-throughput drug testing using biopsy samples	Lacks stromal and immune components; medium conditions favor non-neoplastic cells; fungal contamination risk; may not support well-differentiated SCCs; limited sample size and clinical validation	Kijima, T., H. Nakagawa, M. Shimonosono, P. Chandramouleeswaran, T. Hara, V. Sahu, Y. Kasagi, et al. 2018. "Three-Dimensional Organoids Reveal Therapy Resistance of Esophageal and Oropharyngeal Squamous Cell Carcinoma Cells." Cellular and Molecular Gastroenterology and Hepatology 7: 73 - 91. https://doi.org/10.1016/j.jcmgh.2018.09.003
Oral & Oropharyngeal Cancer	Ex vivo	3D Organotypic Co-Culture Model for HNSCC	Tissue-level	Head and neck squamous cell carcinoma (HNSCC), including HPV+ and HPV− subtypes; Ex vivo 3D organotypic co-culture: tumor slices (∼3 mm) placed on dermal equivalents (fibroblasts + viscose fiber matrix); cultured for up to 21 days; subset exposed to fractionated irradiation (2 Gy × 5 days); Fresh patient-derived HNSCC tumor explants (13 total; 7 HPV−, 6 HPV+)	Inflammation / Drug testing	Histology (H&E), immunohistochemistry and immunofluorescence (Ki-67, PanCK, cleaved caspase-3, CD45, α-SMA, vimentin, p16INK4a), HPV DNA detection; proliferation/apoptosis indices; growth pattern (invasive, expansive, silent); immune and CAF retention	Preserves tumor–stroma and tumor–immune interactions; supports ex vivo culture without loss of phenotype; suitable for therapy testing and personalized assessment; feasible for both HPV+ and HPV− samples	Short-term viability (up to 21 days); no systemic immune interactions; limited scalability; variability among patient samples; reduced immune cell survival over time	Engelmann, L., J. C. Thierauf, N. K. Laureano, H. Stark, E. Prigge, D. Horn, K. Freier, et al. 2020. "Organotypic Co-Cultures as a Novel 3D Model for Head and Neck Squamous Cell Carcinoma." Cancers 12. https://doi.org/10.3390/cancers12082330
Oral & Oropharyngeal Cancer	In vivo	Carcinogen-derived orthotopic oral cavity models	Tissue-level	Head and neck/oral squamous cell carcinoma (HNSCC / OSCC); Carcinogen exposure in oral mucosa → tumor isolation → derivation of murine OSCC cell lines → orthotopic injection into buccal or tongue site of syngeneic C57BL/6 mice to form primary oral tumors that mimic human disease. These models preserve an intact immune system for testing immunotherapies (anti-PD-1, CpG-ODN, VEGFR2 inhibitor, cispl…	Inflammation / Drug testing	Tumor incidence, size, histopathology, EMT and stemness markers (E-cadherin, vimentin, Twist, Nanog, CD44, CD133); RNA-seq and mutation profiling; immune infiltration (CD8⁺ T cells, macrophages); angiogenesis / hypoxia (CD31, NG2, GLUT1); response to checkpoint blockade or immune stimulation; transcriptomic alignment with TCGA human HNSCC profiles	Physiologic tumor site → relevant local microenvironment; intact immune context; short latency and reproducibility; molecular similarity to human HNSCC; useful for immunotherapy and pathway-targeted drug evaluation.	Carcinogen induction is time-consuming and variable; tumor heterogeneity among clones; limited metastatic spread; murine cell-line evolution may diverge from primary human OSCC biology; requires specialized expertise and longer establishment period.	Vincent-Chong, V. K., and M. Seshadri. 2020. "Development and Radiation Response Assessment in A Novel Syngeneic Mouse Model of Tongue Cancer: 2D Culture, 3D Organoids and Orthotopic Allografts." Cancers 12. https://doi.org/10.3390/cancers12030579; Chen, Y., K. Liu, C. Jang, C. Hsu, Y. Yen, Y. Liu, T. Chuang, et al. 2019. "ERK Activation Modulates Cancer Stemness and Motility of a Novel Mouse Ora…
Oral & Oropharyngeal Cancer	In vivo	HPV+ and HPV− Head and Neck Squamous Cell Carcinoma PDX Engraftment Model; Facompre et al., 2017	Tissue-level	Head and neck squamous cell carcinoma (HNSCC; HPV⁺ and HPV⁻, including OPSCC); Standardized xenografting into bilateral flanks of NSG mice; histologic validation, serial passaging, and molecular profiling (HPV detection, EBV screening, mutation analysis); Immunodeficient NSG mice	Drug testing	H&E and IHC (p16, cytokeratin, CD20, CD3), HPV16 E6/E7 qPCR, EBV in situ hybridization; engraftment efficiency and histologic fidelity	Defined biological barriers in generating HPV⁺ HNSCC PDXs; maintained genetic and histologic fidelity; established standardized workflow for head and neck PDX creation	Low HPV⁺ engraftment rate (~24%); frequent EBV lymphoma contamination; no immune/stromal context; resource- and time-intensive; potential bias from tumor site and HPV status	Facompre, N. D., V. Sahu, K. Montone, K. M. Harmeyer, H. Nakagawa, A. Rustgi, G. Weinstein, P. Gimotty, and D. Basu. 2017. "Barriers to generating PDX models of HPV‐related head and neck cancer." The Laryngoscope 127. https://doi.org/10.1002/lary.26679
Oral & Oropharyngeal Cancer	In vivo	HPV-positive murine oral squamous cell carcinoma model	Tissue-level	HPV-positive oral squamous cell carcinoma (OSCC); Syngeneic, transplantable HPV-positive OSCC model (MOC1-HPV K1 and K3) developed via retroviral transduction; characterized both in vitro (migration, proliferation, RNA-seq) and in vivo (subcutaneous implantation, histology, immune cell infiltration, radiosensitivity); Murine OSCC cell line (MOC1) transduced with HPV-16 E6/E7 oncogenes	Inflammation / Regeneration	qRT-PCR and immunofluorescence for E6/E7 expression; tumor growth kinetics; hypoxia and proliferation markers (EF5, EdU); immune cell infiltration (CD4, CD8, F4/80); RNA-seq transcriptional profiling; clonogenic assay; radiotherapy response	Immunocompetent background allows immune-response studies; stable E6/E7 expression; reproducible tumor formation; suitable for radiotherapy and immunotherapy testing	Subcutaneous (not orthotopic) implantation; parental MOC1 line derived from carcinogen-induced, p53-mutant tumor; possible integration-site–dependent variation; partial divergence from human tumor transcriptome	Modic, Ž., M. Čemažar, B. Markelc, A. Cör, G. Serša, S. K. Brezar, and T. Jesenko. 2023. "HPV-positive murine oral squamous cell carcinoma: development and characterization of a new mouse tumor model for immunological studies." Journal of Translational Medicine 21. https://doi.org/10.1186/s12967-023-04221-4
Oral & Oropharyngeal Cancer	In vivo	OPSCC Patient-Derived Xenograft (PDX) Model	Tissue-level	Oropharyngeal squamous cell carcinoma (OPSCC, HPV⁺ and HPV⁻); Tumor fragments (~0.5 cm³) mixed with Matrigel and subcutaneously transplanted; serially passaged (P0–P4); evaluated histology, genetics, and radiotherapy response; Immunodeficient mice (NSG and NOG)	Regeneration / Drug testing	Histology (H&E, IHC p16, cytokeratin AE1/AE3), HPV status, targeted DNA sequencing (409 genes), gene expression (hypoxia, CSC, radiosensitivity markers), in vivo growth delay assay after 4–8 Gy irradiation	Maintains histologic and genetic fidelity; allows radiation testing with clinical correlation; models HPV-dependent heterogeneity and treatment response; enables biomarker exploration	Moderate success rate (35%); no immune/stromal components; subcutaneous site creates hypoxic microenvironment; risk of EBV-driven lymphomas in tonsil-derived samples	Lilja-Fischer, J., B. Ulhøi, J. Alsner, M. Stougaard, M. S. Thomsen, M. Busk, P. Lassen, T. Steiniche, V. E. Nielsen, and J. Overgaard. 2019. "Characterization and radiosensitivity of HPV-related oropharyngeal squamous cell carcinoma patient-derived xenografts." Acta Oncologica 58: 1489 - 1494. https://doi.org/10.1080/0284186X.2019.1660802
Oral & Oropharyngeal Cancer	In vivo	Orthotopic HPV16-Dependent Base of Tongue Model	Tissue-level	HPV16-positive head and neck squamous cell carcinoma (HNSCC); Orthotopic implantation into base of tongue using stereotactic injection; tumor growth monitored by IVIS bioluminescence and MRI; immune infiltrates profiled by IHC; MHC-humanized A2.DR1 mice (immunocompetent, HLA-A2/DR1 transgenic)	Inflammation	HPV16 E6/E7 expression; p16^INK4a^; luminescence signal; MRI-based tumor localization; HLA-A2–restricted HPV16 epitopes (E7_11–19_); cytotoxic T-cell killing assays; immune infiltration markers (CD3, CD8, CD4, CD11b, FoxP3)	Faithful anatomic and immune context (base of tongue, immunocompetent, HLA-humanized); reproducible tumor growth via stereotactic injection; supports MRI-guided radiation or surgery studies	Tumor has mesenchymal origin (non-epithelial); low HLA-A2 expression; HPV16-specific model limits generalizability; relatively short survival window for long-term studies	Schifflers, C., S. Zottnick, J. D. Förster, S. Kruse, R. Yang, H. Wiethoff, M. Bozza, et al. 2023. "Development of an Orthotopic HPV16-Dependent Base of Tongue Tumor Model in MHC-Humanized Mice." Pathogens 12. https://doi.org/10.3390/pathogens12020188
Oral & Oropharyngeal Cancer	In vivo	Orthotopic Lymphatic Metastasis Mouse Model of OSCC	Tissue-level	Oral squamous cell carcinoma (OSCC) with cervical lymph node metastasis; Orthotopic injection of DiR-labeled CAL27 cells into the tongue mucosa ± hyaluronic acid (HA); monitored metastasis via in vivo IVIS imaging and histology at days 0–8; BALB/c nude mice (immunodeficient)	Drug testing	IVIS fluorescence imaging, H&E and cytokeratin IHC for lymph node metastasis, expression of E-cadherin, vimentin, Snail in primary tumors	Rapid and reliable model; enables dynamic tracking of metastasis; short experiment duration avoids cachexia; detects micro- and macro-metastasis with high sensitivity	Lacks immune system; limited metastatic range (regional nodes only); short-term observation period; uses a single OSCC cell line (CAL27)	Chen, H., M. Wang, M. Qi, Z. Tian, W. Wu, J. Yang, M. Zhang, L. Tang, and X. Tang. 2020. "The antilymphatic metastatic effect of hyaluronic acid in a mouse model of oral squamous cell carcinoma." Cancer Biology & Therapy 21: 541 - 548. https://doi.org/10.1080/15384047.2020.1736737
Oral & Oropharyngeal Cancer	In vivo	Tongue xenograft models from oral cancer cell lines	Tissue-level	Oral squamous cell carcinoma (OSCC) – metastasis modeling; Orthotopic injection of fluorescently or bioluminescently labeled human OSCC cells (DsRed or GFP/Luc) into the tongue submucosa; tumor growth and metastasis tracked via IVIS imaging; systemic metastasis confirmed by histology and immunohistochemistry (IHC for pan-CK).; Athymic nude mice (immunodeficient)	Drug testing	Tumor growth rate, metastasis incidence (lung, lymph node, liver, bone), IVIS fluorescence/bioluminescence imaging, H&E and IHC (Cyclin D1, Ki-67, E-cadherin, LOXL2, OCT4A), molecular profiling of proliferation and EMT markers.	Faithful reproduction of oral tumor microenvironment; spontaneous local and distant metastasis; enables noninvasive imaging and molecular endpoint analysis; supports preclinical drug and metastasis studies.	Requires immunodeficient mice (no immune interaction); variable metastasis rate depending on cell line; submucosal injection can be technically demanding; limited survival window due to tumor burden.	Marcazzan, S., A. Dadbin, G. Brachi, E. Blanco, E. Varoni, G. Lodi, and M. Ferrari. 2020. "Development of lung metastases in mouse models of tongue squamous cell carcinoma." Oral diseases. https://doi.org/10.1111/odi.13592; Bais, M., M. Kukuruzinska, and P. Trackman. 2015. "Orthotopic non-metastatic and metastatic oral cancer mouse models." Oral oncology 51 5: 476-82. https://doi.org/10.1016/j.or…
Oral & Oropharyngeal Cancer	In vivo	Transcriptomic Characterization of HNSCC PDXs	Tissue-level	Head and neck squamous cell carcinoma (HNSCC; HPV⁺ and HPV⁻); Tumor fragments implanted subcutaneously in mice; RNA-Seq performed on PDX tumors; comparison to TCGA dataset; validation with in vivo cisplatin response; Immunodeficient NSG mice	Drug testing	RNA-Seq (2,000 most variable genes), hierarchical clustering, HPV typing, C19orf57 expression, cisplatin response assays	Demonstrates transcriptomic fidelity to patient tumors; integrates molecular subtype classification; provides preclinical framework for biomarker discovery and treatment stratification	Lacks immune and stromal components; limited number of cisplatin-tested PDXs; HPV⁺ tumors underrepresented; filtering for murine RNA may still affect some analyses	Lee, R. H., R. Roy, H. Li, A. Hechmer, T. R. Zhu, A. Izgutdina, A. Olshen, D. E. Johnson, and J. Grandis. 2023. "Therapeutic implications of transcriptomics in head and neck cancer patient-derived xenografts." PLOS ONE 18. https://doi.org/10.1371/journal.pone.0282177; Lee, T., D. C. Singleton, J. K. Harms, M. Lu, S. McManaway, A. Lai, M. Tercel, et al. 2024. "Clinical relevance and therapeutic pr…
Oral & Oropharyngeal Cancer	In silico / Computational	AI-Integrated Organoid–Genomic Platform	Tissue-level	HPV-negative head and neck squamous cell carcinoma (HNSCC); Patient-derived organoids (PDOs) cultured in 3D Matrigel; integrated with whole-exome sequencing and digital pathology; convolutional neural network (TransferNet-PDO) trained to distinguish tumor vs. normal PDOs	Drug testing	Morphology, IHC markers (PanCK, p63, CK13, Ki67), WES mutation fidelity, drug responses to cisplatin, cetuximab, lenvatinib, and chemoradiation	Combines histopathology, genomics, and functional assays; scalable and clinically translatable; enables precision drug screening	Limited to HPV− cases; early-stage validation; AI generalization requires larger datasets	Doerfler, R., J. Chen, C. Kim, J. D. Smith, M. Harris, K. B. Singh, B. P. Isett, et al. 2025. "Integrating Artificial Intelligence-Driven Digital Pathology and Genomics to Establish Patient-Derived Organoids as a Novel Alternative Model for Drug Response in Head and Neck Cancer." bioRxiv. https://doi.org/10.1101/2025.06.24.660824
Oral & Oropharyngeal Cancer	In silico / Computational	CT Radiomics HPV Prediction Model	Tissue-level	Oropharyngeal squamous cell carcinoma (OPSCC); Multicenter radiomic analysis of pre-treatment CT scans; 902 quantitative imaging features extracted from tumor volumes; logistic regression with LASSO feature selection used to predict HPV (p16) status	Drug testing	HPV/p16 status prediction; survival analysis; AUC of ROC	Non-invasive, uses standard clinical imaging, potentially applicable for risk stratification and treatment de-escalation	Retrospective design; dependent on imaging quality and standardization; limited biological interpretability	Leijenaar, R., M. Bogowicz, A. Jochems, F. Hoebers, F. Wesseling, S. H. Huang, B. Chan, et al. 2018. "Development and validation of a radiomic signature to predict HPV (p16) status from standard CT imaging: a multicenter study." The British Journal of Radiology 91. https://doi.org/10.1259/bjr.20170498
Oral & Oropharyngeal Cancer	In silico / Computational	ChatGPT Image Recognition Model for Oral Lesions	Tissue-level	Oral and oropharyngeal squamous cell carcinoma and leukoplakia; Tested ChatGPT 4.0’s image recognition and diagnostic reasoning using clinical images ± patient history; evaluated with modified AI Performance Index (AIPI)	Drug testing	Diagnostic accuracy, lesion classification, image description, suggested next steps	Demonstrates feasibility of multimodal LLMs in visual clinical triage; accessible and fast diagnostic support tool	Small dataset; poor SCC specificity; variable interpretation; not clinically reliable yet	Schmidl, B., T. Hütten, S. Pigorsch, F. Stögbauer, C. C. Hoch, T. Hussain, B. Wollenberg, and M. Wirth. 2025. "Artificial intelligence for image recognition in diagnosing oral and oropharyngeal cancer and leukoplakia." Scientific Reports 15. https://doi.org/10.1038/s41598-025-85920-4
Oral & Oropharyngeal Cancer	In silico / Computational	Multi-Omic Functional–Genomic Integration Platform	Tissue-level	Head and neck squamous cell carcinoma (HNSCC); Integrated patient-derived cell lines (P1–P2) tested with 89 inhibitors and 49 drug combinations; linked with whole-exome, RNA-seq, CNV, and RPPA data; computational pipeline to correlate drug sensitivity with genetic alterations	Drug testing	Drug AUCs, gene-expression clusters (WGCNA), subtype classification, pharmacogenomic correlation	Patient-specific drug testing linked to real genomic context; enables precision oncology decisions; high-throughput integration	Low sample number; ex vivo 2D cultures lack stromal/immune context; correlations require clinical validation	Bottomly, D., C. Mathieson, M. Vigoda, S. Jeng, N. Evans, A. Anderson, A. Blucher, et al. 2025. "Assessing individual head and neck squamous cell carcinoma patient response to therapy through integration of functional and genomic data." Scientific Reports 15. https://doi.org/10.1038/s41598-025-03111-7
Salivary Gland Diseases (Radiation injury)	Ex vivo	AIDUC-Derived Salivary Gland Mimetic in MMP-Degradable PEG Hydrogel (AIDUC–Hydrogel Model)	Tissue-level	Mouse (C57BL/6J background; Mist1^CreERT2^; R26^tdTomato^ lineage tracing); Ex vivo culture system; no irradiation applied, but designed to model regeneration and acinar plasticity after injury; potential for in vivo translation	Regeneration / Drug testing	Cell viability (LIVE/DEAD, PrestoBlue); Histology and immunostaining (AQP5, NKCC1, PIP, Amylase, ZO-1, Laminin, Collagen IV, K5, K7, SMA); RT-qPCR for acinar/ductal markers (Mist1, Aqp5, Nkcc1, K7, K5); Lineage tracing (tdTomato⁺ acinar cells); Ca²⁺ imaging (carbachol, ATP stimulation)	Maintains acinar morphology, apicobasal polarity, and multicellular architecture; supports functional response to neurotransmitter agonists; improved viability vs. single-cell encapsulation; compatible with human AIDUCs; customizable MMP-degradable matrix enabling tissue remodeling; scalable and suitable for mechanistic or regenerative testing	In vitro only ; lacks vascularization, innervation, and immune inputs; still shows partial acinar-to-ductal metaplasia; acinar marker expression lower than native tissue; limited culture duration (~14 days); does not reproduce chronic irradiation or fibrosis contexts	Song, Y., A. Sharipol, H. Uchida, M. H. Ingalls, L. Piraino, J. Mereness, T. Moyston, L. DeLouise, C. Ovitt, and D. Benoit. 2022. "Encapsulation of Primary Salivary Gland Acinar Cell Clusters and Intercalated Ducts (AIDUCs) within Matrix Metalloproteinase (MMP)‐Degradable Hydrogels to Maintain Tissue Structure and Function." Advanced Healthcare Materials 11. https://doi.org/10.1002/adhm.202101948
Salivary Gland Diseases (Radiation injury)	Ex vivo	Human Salivary Gland Spheroid Radiation Injury Model (HuSG-3D Model)	Tissue-level	Human (derived from normal submandibular gland – HuSMG; and sublingual gland – HuSLG); Single 15 Gy X-ray exposure (RS 2000 irradiator, 160 kVp, 2 Gy/min) applied to 3D spheroids within alginate–gelatin–hyaluronic acid (AGHA) hydrogels	Regeneration / Drug testing	Viability assays (Live/Dead, WST-8); Morphology (circularity, roundness, area); Immunostaining for γH2AX, Caspase-3, Ki-67, AQP5, ZO-1, CK7, CK14; Confocal imaging; Gene expression (RT-qPCR); Amylase activity assay	Fully human, stable, and reproducible model; long-term 3D culture with distinct acinar/ductal/myoepithelial populations; scalable and compatible with imaging and drug screening; replicates early radiation injury and repair; overcomes species differences seen in murine models	Lacks vascular, immune, and neural components; limited to acute post-irradiation phase (≤ 96 h); immortalization with SV40 may alter signaling or chromosomal stability; absence of functional saliva secretion; does not recapitulate systemic radiation responses	Pillai, S., J. Munguia-Lopez, Y. Liu, J. Gigliotti, A. Zeitouni, J. Kinsella, and S. Tran. 2025. "Development of human salivary gland cell lines for modeling radiation-induced damage in three-dimensional spheroid cultures." Journal of Tissue Engineering 16. https://doi.org/10.1177/20417314251326667
Salivary Gland Diseases (Radiation injury)	In vivo	ARRP-guided SMG irradiation model	Tissue-level	C57BL/6 mice; Image-guided localized irradiation to the submandibular glands (SMG) using a Small Animal Radiation Research Platform (SARRP, X-ray, 225 kVp) or 137Cs γ-irradiator; 0–15 Gy single exposure or fractionated 3×5 Gy; unilateral or bilateral SMG targeting; shielding used to spare brain and body	Inflammation / Drug testing	Functional: Saliva secretion rate (up to 12 weeks); Molecular: qPCR for Aqp5, Mist1, Bax, Il-1β, Tnf-α, Mmp2, Sirt3, Pgc-1α/β; Histological/Cellular: H&E, immunofluorescence (γH2AX, 53BP1 for DNA damage; AQP5, Claudin-3/4, MIST1 for acinar function; p21, Ki67 for proliferation; CD31 for vasculature; F4/80 for macrophages) dmm050733	precision via SARRP; reduced off-target brain exposure; enables unilateral irradiation to study contralateral (bystander) effects; replicates early human-like glandular damage (DNA damage, cytokine surge, macrophage loss); flexibility to compare single vs. fractionated regimens; compatible with regenerative or anti-inflammatory interventions	acute (≤2 weeks) injury rather than chronic fibrosis; requires anesthesia and advanced radiation platform; species differences in gland composition (SMG-dominant in mice); potential variability in saliva measurement due to anesthetic effects (e.g., ketamine); no tumor-bearing context	Johnson, A. L., S. S. Elder, J. G. McKendrick, L. Hegarty, E. Mercer, and E. Emmerson. 2024. "A single dose of radiation elicits comparable acute salivary gland injury to fractionated radiation." Disease Models & Mechanisms 17. https://doi.org/10.1242/dmm.050733; Uchida, H., M. H. Ingalls, E. O. Maruyama, C. Johnston, E. Hernady, R. Faustoferri, and C. Ovitt. 2022. "Short-term and bystander effec…
Salivary Gland Diseases (Radiation injury)	In vivo	CBCT-Guided Precision Radiation–Induced Chronic Hyposalivation Model	Tissue-level	NSG-SGM3 mice; Cone-beam CT (CBCT)–guided stereotactic X-RAD SmART irradiator; opposing lateral beams (89°/271°); 2.5–7.5 Gy single fraction; precise targeting of major salivary glands (submandibular, sublingual, parotid) with brain sparing	Drug testing	Pilocarpine-stimulated saliva flow (Schirmer’s test strips; kinetic measurement up to 30 min, longitudinal 6 mo); gland weight; histology (H&E, trichrome, Sirius Red); immunostaining (EpCAM, AQP5, β-catenin, NKCC1); fibrosis and acinar loss assessment	Supports human cell engraftment (c-KIT-L expression); high-precision, brain-sparing irradiation; quantitative noninvasive saliva measurement; chronic, stable hyposalivation phenotype (~50% reduction); histopathology resembling human disease	Mouse–human anatomical differences (SMG-dominant); isoflurane reduces saliva output; requires specialized imaging/irradiation setup; lacks immune response modeling; high doses (>7.5 Gy) cause alopecia or morbidity	Aalam, S. M. M., I. A. Viringipurampeer, M. Walb, E. Tryggestad, C. P. Emperumal, J. Song, X. Xu, et al. 2022. "Characterization of Transgenic NSG-SGM3 Mouse Model of Precision Radiation-Induced Chronic Hyposalivation." Radiation Research 198: 243 - 254. https://doi.org/10.1667/RADE-21-00237.1; Aalam, S. M. M., I. A. Viringipurampeer, M. Walb, E. Tryggestad, C. P. Emperumal, J. Song, X. Xu, et al…
Salivary Gland Diseases (Radiation injury)	In vivo	Murine Submandibular/Sublingual Radiation Injury and Regeneration Model (Knox Model)	Tissue-level	Adult C57BL/6 mice (both sexes); 6–8 weeks old; Localized head/neck irradiation targeted to submandibular (SMG) and sublingual glands (SLG); single dose 10 Gy X-ray (137Cs or X-RAD 320); shielding used to protect brain and body	Regeneration / Drug testing	Functional: Citrate- or pilocarpine-stimulated saliva flow; Histological: H&E, acinar (AQP5, MUC10, NKCC1) and ductal (KRT8/19) markers; Molecular: SOX2, CHRM1/3, PGC1α, SIRT3, mitochondrial activity, neuronal markers (AChE, GFRα2, VIP); Lineage tracing: Sox2^CreERT2^ and Bmi1^CreERT2^ lines for acinar progenitor tracking; Innervation: 3D reconstruction of acinar–nerve contacts (Imaris).	Highly reproducible, localized irradiation mimicking clinical head/neck radiotherapy; Captures both acute and chronic phases (up to 150 days); Allows testing of neuromimetic drugs or bioengineered therapies; Compatible with genetic lineage tracing and 3D innervation mapping; Restores gland function and acinar–nerve interactions to near-normal levels.	Single-dose exposure may not fully replicate clinical fractionation; Mouse gland composition differs from human (SMG-dominant); Requires advanced imaging and surgical precision; Immune component not fully represented; Primarily validated in young adult mice (limited aging data).	Emmerson, E., A. May, L. Berthoin, N. Cruz-Pacheco, S. Nathan, A. J. Mattingly, J. L. Chang, W. Ryan, A. Tward, and S. M. Knox. 2018. "Salivary glands regenerate after radiation injury through SOX2‐mediated secretory cell replacement." EMBO Molecular Medicine 10. https://doi.org/10.15252/emmm.201708051; Li, J., S. Sudiwala, L. Berthoin, A. May, S. Mohabbat, H. Sinada, E. Gaylord, et al. 2022. "Lo…
Salivary Gland Diseases (Radiation injury)	In vivo	Oslo Fractionated Head-and-Neck Irradiation (OFHNI) Mouse Model	Tissue-level	Female C57BL/6J or C57BL/6JRj mice; 10 fractions of 6.6 Gy (total 66 Gy) over 5 days (twice daily); Local head-and-neck exposure covering the oral cavity, pharynx, and major salivary glands (submandibular, sublingual, parotid), while shielding eyes and brain	Inflammation / Drug testing	Saliva flow rate, histology (HE, Masson, Alcian blue), immunostaining (CD3, CD45, Vimentin, Ki67, K5, K19, AQP5, MIST1, etc.), cytokine profiling (IL-1α, TNF, TIMP-1, etc.)	Local fractionated exposure mimics patient radiotherapy; Enables simultaneous analysis of acute inflammation, fibrosis, and regeneration; Repeated saliva collection allows longitudinal follow-up	High cumulative dose (66 Gy) may exceed typical clinical equivalent, causing more severe damage; Anatomical differences between mouse and human glands limit full translational accuracy; Lack of tumor-bearing models prevents direct assessment of tumor–host interactions	Juvkam, I. S., O. Zlygosteva, D. Arous, H. Galtung, E. Malinen, T. M. Søland, and N. Edin. 2022. "A preclinical model to investigate normal tissue damage following fractionated radiotherapy to the head and neck." Journal of Radiation Research 64: 44 - 52. https://doi.org/10.1101/2022.05.19.492439; Zlygosteva, O., I. S. Juvkam, H. Aass, H. Galtung, T. M. Søland, E. Malinen, and N. Edin. 2023. "Cyt…
Salivary Gland Diseases (Radiation injury)	In vivo	Resident CD34⁺ Cell–Mediated Vascular Remodeling Model after Radiation Injury	Tissue-level	Mouse (C57BL/6JJcl, female, 8 weeks old); Single 12 Gy γ-irradiation (PS-3100SB, Pony Industry) targeted to head and neck area; submandibular gland–focused; <10% scatter to rest of body	Inflammation / Drug testing	Histology (H&E); Immunostaining (CD31, CD34, CD44, α-SMA, CEACAM1, AQP5, Ki-67); RT-qPCR for il-1β, tgf-β, pecam-1, cdh5, angptl4, aqp5; salivary flow rate (pilocarpine-stimulated); long-term observation up to 20 weeks	Simple, reproducible single-dose head/neck irradiation; enables study of both parenchymal and vascular responses; identifies an endogenous regenerative stromal cell population; allows long-term tracking (acute to chronic phase); clinically relevant radiation dose	Limited to mouse submandibular glands (species-specific regeneration); lacks functional human correlation; no cell lineage tracing for definitive proof of differentiation; single high dose may not mimic fractionated clinical regimens; no intervention testing	I, T., Y. Ueda, P. Wörsdörfer, Y. Sumita, I. Asahina, and S. Ergün. 2020. "Resident CD34-positive cells contribute to peri-endothelial cells and vascular morphogenesis in salivary gland after irradiation." Journal of Neural Transmission 127: 1467 - 1479. https://doi.org/10.1007/s00702-020-02256-1
Salivary Gland Diseases (Autoimmunity / inflammation)	In vitro	Human salivary gland organoid regeneration model using Wnt and EGF signaling modulation	Tissue-level	Salivary gland injury and regeneration; hyposalivation following radiation or inflammation; Matrigel 3D dome culture with EGF, FGF10, Noggin, R-spondin1, and Wnt3a-conditioned medium; Human parotid and submandibular gland tissues obtained from surgical resections (non-tumor margins)	Inflammation / Regeneration / Drug testing	Morphology (bright-field, confocal); immunofluorescence for acinar/ductal markers; qPCR for differentiation genes; swelling and Ca²⁺ imaging for secretory response; EdU labeling for proliferation; single-cell RNA-seq for lineage composition	Human-derived, lineage-traceable, functionally active organoid platform; supports both expansion and differentiation phases; suitable for regenerative and pharmacological studies	Lacks stromal, vascular, and immune context; donor variability; limited representation of chronic inflammatory states; Matrigel dependency restricts translational applicability	I, T., Y. Ueda, P. Wörsdörfer, Y. Sumita, I. Asahina, and S. Ergün. 2020. "Resident CD34-positive cells contribute to peri-endothelial cells and vascular morphogenesis in salivary gland after irradiation." Journal of Neural Transmission 127: 1467 - 1479. https://doi.org/10.1007/s00702-020-02256-1
Salivary Gland Diseases (Autoimmunity / inflammation)	In vitro	Human salivary gland–derived organoid model with Alk inhibition	Tissue-level	Hyposalivation and inflammatory sialadenitis (TNF-α–induced gland dysfunction); Matrigel-based 3D culture system supporting acinar branching morphogenesis; Primary human salivary gland epithelial cells isolated from surgical samples (submandibular, sublingual, parotid, palatine, and labial glands)	Inflammation	Morphology (bright-field, H&E, SEM); immunofluorescence for AQP5, CK18, α-SMA, SOX9, p63, ZO-1; qPCR for AQP5, CFTR, AMY1C; organoid swelling assay for secretory function; calcium imaging for intracellular signaling	Human-derived and physiologically relevant; maintains acinar markers; functionally responsive to cholinergic and CFTR activation; enables quantitative, drug-testable analysis of inflammation-induced dysfunction	Lacks stromal and immune components; limited culture lifespan; donor variability; requires access to human gland tissue	Yoshimoto, S., J. Yoshizumi, H. Anzai, K. Morishita, K. Okamura, A. Hiraki, and S. Hashimoto. 2020. "Inhibition of Alk signaling promotes the induction of human salivary-gland-derived organoids." Disease Models & Mechanisms 13. https://doi.org/10.1242/dmm.045054
Salivary Gland Diseases (Autoimmunity / inflammation)	In vitro	Immortalized salivary gland epithelial cells (iSGECs) derived from xerostomic and Sjögren’s patients	Tissue-level	Xerostomia and salivary gland dysfunction associated with primary Sjögren’s syndrome (pSS); Standard tissue culture (2D) and Matrigel-based 3D spheroid formation assays; Labial salivary gland (LSG) biopsies from female pSS and non-Sjögren’s xerostomic (nSS/sicca) patients	Regeneration	qRT-PCR, ICC/IF, and Western blot for epithelial and acinar markers; α-amylase secretion assay; spheroid morphology and differentiation on Matrigel; calcium-modulated AQP5 expression	Long-term proliferative capacity; retains epithelial and pro-acinar characteristics; forms 3D spheroids with acinar-like organization; responsive to secretory stimuli; enables drug testing and regenerative studies	Lacks immune/stromal elements; partial dedifferentiation over long-term culture; heterogeneity among lines; limited evidence of complete acinar polarization; derived from older female donors—possible telomere shortening and chromosomal instability with extended passages	Noll, B. D., A. Grdzelishvili, M. Brennan, F. Mougeot, and J. C. Mougeot. 2020. "Immortalization of Salivary Gland Epithelial Cells of Xerostomic Patients: Establishment and Characterization of Novel Cell Lines." Journal of Clinical Medicine 9. https://doi.org/10.3390/jcm9123820a
Salivary Gland Diseases (Autoimmunity / inflammation)	In vitro	pSS patient-derived salivary gland organoid model with PDE4 inhibitor stimulation	Tissue-level	Primary Sjögren’s syndrome (pSS)–related xerostomia and salivary gland dysfunction; Geltrex (basement membrane matrix) droplets in LWRN-conditioned medium supplemented with growth factors (EGF, FGF7/10, Wnt3a, R-spondin1, Noggin, Y-27632); Labial or parotid salivary gland biopsies from five pSS patients (including cases with MALT lymphoma and LESA)	Regeneration	Bright-field imaging for swelling ratio; CellTiter-Glo 3D viability assay; immunohistochemistry for differentiation markers; LC–MS/MS secretomics for α-amylase 1B abundance	Patient-derived, human-relevant model; recapitulates gland morphology and function; allows drug testing for secretagogue effects; confirms regenerative potential of pSS epithelium	Small patient sample size; epithelial-only system without immune component; variable tissue sources and disease stages; limited long-term stability; swelling assay captures only epithelial aspect of pathogenesis	Manfrè, V., S. Parisi, I. Caligiuri, O. Repetto, A. Zabotti, E. Pegolo, C. Fabro, et al. 2023. "Secretagogue effect of PDE4 inhibitor apremilast on human salivary gland organoids obtained from primary Sjögren's syndrome patients." Clinical and experimental rheumatology 41 12: 2493-2501. https://doi.org/10.55563/clinexprheumatol/7f4fzu
Salivary Gland Diseases (Autoimmunity / inflammation)	In vivo	AAV2-LAMP3–induced Sjögren’s syndrome–like mouse model	Tissue-level	Sjögren’s syndrome; autoimmune sialadenitis with hyposalivation and autoantibody production; Mouse; C57BL/6 (female, 6–8 weeks old)	Inflammation	Pilocarpine-stimulated salivary flow; serum anti-Ro/SSA and anti-La/SSB antibodies; histology (H&E); TUNEL assay; immunofluorescence for NKCC1, AQP5, CD3, CD19, CD68; RNA-seq and pathway analysis for lysosomal/immune activation	Local, gland-specific induction; mechanistically connects epithelial lysosomal stress → apoptosis → DAMP release → immune activation; faithfully reproduces both functional and serological hallmarks of SS; useful for studying epithelial-driven autoimmunity	Requires viral vector delivery; overexpression may exceed physiological levels; delayed onset (months); inflammation localized—does not fully recapitulate systemic SS pathology	Nakamura, H., T. Tanaka, T. Pranzatelli, Y. Ji, H. Yin, P. Pérez, S. Afione, et al. 2021. "Lysosome-associated membrane protein 3 misexpression in salivary glands induces a Sjögren’s syndrome-like phenotype in mice." Annals of the Rheumatic Diseases 80: 1031 - 1039. https://doi.org/10.1136/annrheumdis-2020-219649
Salivary Gland Diseases (Autoimmunity / inflammation)	In vivo	AQP5-Cre/TNF-αglo mouse model of salivary gland inflammation	Tissue-level	Sialadenitis and Sjögren’s syndrome–like inflammation causing salivary gland hypofunction; Mouse; transgenic AQP5-Cre × TNF-αglo line	Inflammation	Histology (H&E, mucicarmine, trichrome); IHC for TNF-α, CD3, MAC-2, ZO-1, AQP5; qPCR for cytokines (TNF-α, IL-1β, IL-6); TUNEL apoptosis assay; pilocarpine-stimulated saliva flow; dolognawmeter for masticatory function	Salivary gland–specific targeting via AQP5 promoter; localized inflammation confined to salivary/lacrimal glands; mimics human sialadenitis; useful for studying cytokine-driven gland dysfunction	No SSA/SSB autoantibody production; may not fully represent autoimmune SS; TNF-α levels exceed physiological range; mild body weight reduction; no spontaneous systemic disease	Limaye, A., B. Hall, L. Zhang, A. Cho, M. Procházková, C. Zheng, M. Walker, et al. 2019. "Targeted TNF-α Overexpression Drives Salivary Gland Inflammation." Journal of Dental Research 98: 713 - 719. https://doi.org/10.1177/0022034519837240
Salivary Gland Diseases (Autoimmunity / inflammation)	In vivo	Adenovirus 5 (AdV5)–induced ectopic lymphoid structure (ELS) model of sialadenitis	Tissue-level	Sjögren’s syndrome–like sialadenitis with ectopic lymphoid structure formation; Mouse; female C57BL/6 (10–13 weeks old)	Inflammation	Flow cytometry for immune cell populations; immunofluorescence for macrophages (F4/80), dendritic cells (CD11c), and lymphocyte subsets; adoptive transfer of monocytes; RT-qPCR of CD11b⁺ myeloid cells (Il18, Cxcl13, Ltb, April, Il6, Ifng, Il10); time-course histology; correlation of Tfh–GC B cell responses	Reproducible, local, non-systemic induction; rapid and well-characterized timeline (ELS within 19 days); suitable for mechanistic dissection of innate-to-adaptive transitions; models epithelial–immune crosstalk relevant to SS pathogenesis	Non-replicating virus causes transient inflammation that resolves by week 4–5; lacks chronic autoimmune progression; requires surgical cannulation; limited systemic relevance; cell-type–specific functional roles (DC vs macrophage) not fully resolved	Coleby, R., D. Lucchesi, E. Pontarini, C. Pitzalis, and M. Bombardieri. 2021. "Stepwise changes in the murine salivary gland immune response during virally-induced ectopic lymphoid structure formation." Clinical and experimental rheumatology:. https://doi.org/10.55563/clinexprheumatol/gb7pfc
Salivary Gland Diseases (Autoimmunity / inflammation)	In vivo	Curdlan-induced secondary Sjögren’s syndrome model in SKG mice	Tissue-level	Secondary Sjögren’s syndrome–like xerostomia associated with autoimmune arthritis; Mouse; SKG strain on BALB/c background	Inflammation	Pilocarpine-stimulated saliva flow rate; histology and IHC (H&E, CD45, IgG staining); FACS for Th17 (IL-17A⁺IFNγ⁻CD4⁺) cells in lymph nodes; ELISA for total IgG, anti-salivary gland extract, and anti-M3R antibodies; microfluorometry for Ca²⁺ signaling in salivary acinar cells; amylase secretion assay	Simple, reproducible induction by single curdlan injection; reflects Th17-driven autoimmune mechanism; enables study of antibody-mediated gland dysfunction; useful for dissecting neural–immune–gland interactions	Models secondary, not primary, SS; lacks inflammatory infiltration typical of primary SS; delayed antibody and xerostomia onset (~8 weeks); dependent on SKG genetic background (ZAP-70 mutation)	Choi, S. S., E. Jang, K. Jang, S. Jung, K. Hwang, and J. Youn. 2019. "Autoantibody-Mediated Dysfunction of Salivary Glands Leads to Xerostomia in SKG Mice." Immune Network 19. https://doi.org/10.4110/in.2019.19.e44
Salivary Gland Diseases (Autoimmunity / inflammation)	In vivo	Human immune system–based experimental Sjögren’s syndrome (HIS-ESS) mouse model	Tissue-level	Primary Sjögren’s syndrome; autoimmune exocrinopathy with xerostomia and salivary gland dysfunction; NSG mice	Inflammation	Flow cytometry for human CD45⁺, CD3⁺, CD4⁺, CD19⁺, CD14⁺, CD56⁺ subsets; serum anti-SSA/Ro IgG by ELISA; pilocarpine-stimulated saliva flow rate; histology/immunofluorescence (CD45⁺, CD4⁺); FACS for Th1 (IFN-γ⁺), Th17 (IL-17⁺), and Tfh (PD-1⁺CXCR5⁺) subsets in spleen	Human immune system reconstruction; reproduces both clinical (salivary hypofunction, anti-SSA antibodies) and immunopathological (Th17/Tfh expansion) features of Sjögren’s; mechanistic, drug-testable, and ethically feasible platform bridging mouse and human immunology	Technically demanding (irradiation, neonatal HSC engraftment); variable humanization efficiency; short immune lifespan (~25 weeks); limited systemic manifestations; cost and ethical constraints of human cell use	Yu, S., and X. Lin. 2025. "Humanized Mouse Models of Sjögren's Disease." Current protocols 5 7:
Salivary Gland Diseases (Regenerative / biomaterials)	In vitro	Acinar–Intercalated Duct Unit Cluster (AIDUC) hydrogel encapsulation model	Tissue-level	Radiation-induced salivary gland hypofunction and acinar cell regeneration; Matrix metalloproteinase (MMP)-degradable poly(ethylene glycol) (PEG) hydrogels functionalized with laminin; 5.4 kPa stiffness and 2.0 swelling ratio; Primary mouse submandibular gland acinar and intercalated duct cell clusters (AIDUCs) isolated from C57BL/6 and Mist1CreERT2;R26tdTomato mice; also tested with human AIDUCs	Regeneration / Drug testing	Live/dead and metabolic assays; qPCR for acinar (Mist1, Aqp5, Nkcc1, Pip) and ductal markers (K5, K7); immunofluorescence for NKCC1, AQP5, PIP, SMA, Laminin, ZO-1; lineage tracing (tdTomato); intracellular Ca²⁺ flux after CCh/ATP; EdU and Ki67 staining for proliferation	Preserves cell–cell and cell–matrix interactions; robust viability and secretory calcium response; supports acinar, ductal, and myoepithelial phenotypes; reduced metaplastic conversion; suitable for translational hydrogel tissue engineering	Partial loss of acinar gene expression over time; incomplete inhibition of acinar-to-ductal metaplasia; absence of vascular or neural cues; limited culture duration (≤14 days)	Song, Y., A. Sharipol, H. Uchida, M. H. Ingalls, L. Piraino, J. Mereness, T. Moyston, L. DeLouise, C. Ovitt, and D. Benoit. 2022. "Encapsulation of Primary Salivary Gland Acinar Cell Clusters and Intercalated Ducts (AIDUCs) within Matrix Metalloproteinase (MMP)‐Degradable Hydrogels to Maintain Tissue Structure and Function." Advanced Healthcare Materials 11. https://doi.org/10.1002/adhm.202101948
Salivary Gland Diseases (Regenerative / biomaterials)	In vitro	Basement membrane–mimetic hydrogel (“HyperGel”) supporting Rho-associated protein kinase (ROCK)–mediated human salivary progenitor morphogenesis	Tissue-level	Radiation-induced salivary gland hypofunction and regenerative matrix design; Synthetic basement membrane–mimetic hydrogel composed of poly(ethylene glycol) diacrylate (PEGDA), RGD and YIGSR adhesive peptides, and MMP-degradable crosslinkers; termed “HyperGel”; stiffness tuned to approximate native basement membrane (≈2–3 kPa); Primary human salivary-derived stem/progenitor cells (hS/PCs) isolate…	Regeneration / Drug testing	Viability and proliferation (live/dead, Ki67); confocal imaging for cytoskeletal organization and nuclear morphology; immunostaining for AQP3, KRT7, E-cadherin, and nuclear pSMAD2/3; western blot and RT-qPCR for integrin signaling and differentiation markers; rheological analysis of hydrogel stiffness	Xeno-free, tunable, and reproducible hydrogel platform; supports long-term hS/PC morphogenesis; allows mechanical and biochemical control of differentiation; compatible with clinical translation and implant integration	No inclusion of stromal or endothelial co-culture; limited demonstration of secretory function; primarily morphological and mechanobiological evaluation; long-term functional regeneration not assessed	Fowler, E. W., R. L. Witt, and X. Jia. 2023. "Basement Membrane Mimetic Hydrogel Cooperates with Rho-Associated Protein Kinase Inhibitor to Promote the Development of Acini-Like Salivary Gland Spheroids." Advanced nanobiomed research 3 11. https://doi.org/10.1002/anbr.202300088
Salivary Gland Diseases (Regenerative / biomaterials)	In vitro	Functionalized Biomimetic Hydrogel System for Human Salivary Stem/Progenitor Cell Morphogenesis	Tissue-level	Radiation-induced salivary gland hypofunction and xerostomia; Thiolated hyaluronic acid (HA) hydrogels crosslinked with PEG diacrylate (PEGDA), modified with MMP-cleavable peptide crosslinkers (PQ), integrin-binding RGD ligands, and varied porosity via SH:Ac ratios (6:1–16:1); Primary human salivary-derived stem/progenitor cells (hS/PCs) isolated from healthy margins of human parotid gland tissue…	Regeneration / Drug testing	Viability (Calcein AM/EthD-III assay); proliferation (Ki67); morphology (F-actin, sphericity, 3D reconstruction); ECM deposition (Laminin, Fibronectin); integrin activation (β1, α1, α5, β4); rheology and collagenase degradation assays	Fully defined, tunable, and human-derived hydrogel system; supports long-term 3D culture and self-organization of hS/PCs; recapitulates early branching morphogenesis and ECM remodeling; biocompatible and implant-ready design	No co-culture with stromal or endothelial cells; lacks vascularization and mechanical cues; limited differentiation beyond progenitor stage (no mature acinar/ductal phenotype); long-term functionality not assessed	Martinez, M., R. Witt, M. Farach-Carson, and D. Harrington. 2021. "Functionalized Biomimetic Hydrogels Enhance Salivary Stem/Progenitor Cell Organization." bioRxiv. https://doi.org/10.1101/2021.08.05.455302
Salivary Gland Diseases (Regenerative / biomaterials)	In vitro	Jeon et al., 2024 – Collagen-based Human Salivary Gland Organoid (hSGO) Transplantation Model	Tissue-level	Radiation-induced xerostomia; Type I collagen hydrogel (clinical-grade atelocollagen); optimized serum-free medium containing FGF10, Noggin, Wnt3a, Nicotinamide, A83-01, and ROCK inhibitor Y-27632; Matrigel used for comparison; Human salivary gland stem/progenitor cells isolated from non-damaged parotid and submandibular gland tissues of head and neck cancer patients; mouse salivary gland stem ce…	Regeneration / Drug testing	Histology (H&E, PAS, Alcian blue); immunofluorescence for AQP5, KRT7, KRT19, CD166, MUC5B, AMY, E-cadherin; qRT-PCR for acinar/ductal markers; amylase activity assay; calcium imaging; scRNA-seq for cell-type profiling; saliva secretion quantification	Xeno-free and defined ECM suitable for clinical translation; replicates acinar and ductal differentiation; demonstrates engraftment and functional regeneration; validated with both xenograft and allograft models	Engraftment area small; limited improvement in total saliva flow (mostly compositional recovery); lack of long-term secretion data; did not include immune or stromal interactions	Jeon, S., J. Lee, S. J. Lee, J. Seo, J. Choi, D. H. Bae, D. Chun, et al. 2024. "Salivary gland organoid transplantation as a therapeutic option for radiation-induced xerostomia." Stem Cell Research & Therapy 15. https://doi.org/10.1186/s13287-024-03833-x
Salivary Gland Diseases (Regenerative / biomaterials)	In vitro	Magnetic 3D bioassembly (M3DB) lacrimal/salivary gland organoid model with aging features	Tissue-level	Aging-associated salivary and lacrimal gland hypofunction; dry eye and dry mouth syndromes; Magnetic nanoparticle (MNP)–based scaffold-free 3D assembly using M3DB platform; epithelial enrichment medium (EEM) supplemented with EGF, FGF7, and FGF10 to promote epithelial expansion; Primary epithelial cells isolated from porcine lacrimal and submandibular glands (3–5-month-old swine) enriched for aci…	Regeneration	Morphology and immunofluorescence for AQP5, KRT14, KRT19; live/dead and metabolic assays; carbachol-induced Ca²⁺ flux and TEER to test functional epithelial polarization; β-galactosidase staining and qPCR for senescence markers (P16, P21, IL6, MCP1, CXCL1, GDNF); RIND-EDSB assay for DNA damage profiling	Scaffold-free, rapid, and reproducible 3D organoid formation; preserves epithelial heterogeneity; suitable for aging, regenerative, and drug screening studies; compatible with human and porcine systems; supports spatial omics integration	Based on porcine cells, limiting direct human translation; lacks stromal, vascular, or neural components; etoposide-induced senescence is chemical rather than physiological; organoids not maintained long-term beyond 8–10 days	Rodboon, T., G. Souza, A. Mutirangura, and J. N. Ferreira. 2022. "Magnetic bioassembly platforms for establishing craniofacial exocrine gland organoids as aging in vitro models." PLoS ONE 17. https://doi.org/10.1371/journal.pone.02726442. "Encapsulation of Primary Salivary Gland Acinar Cell Clusters and Intercalated Ducts (AIDUCs) within Matrix Metalloproteinase (MMP)‐Degradable Hydrogels to Main…
Salivary Gland Diseases (Regenerative / biomaterials)	In vitro	Magnetic levitated 3D salivary gland spheroid model	Tissue-level	Salivary gland regeneration and tissue engineering for xerostomia or gland injury; Magnetic nanoparticles (NanoShuttle™-PL) used to label cells and form scaffold-free 3D spheroids levitated in low-adhesion culture plates under magnetic field; no artificial ECM required; Primary rat submandibular gland (SMG) epithelial cells and NIH/3T3 fibroblasts co-cultured to mimic epithelial–mesenchymal inter…	Regeneration	Morphology by phase-contrast and SEM; viability by live/dead assay; histology (H&E) and immunofluorescence for α-amylase, ZO-1, AQP5, cytokeratin, laminin, and collagen IV; ELISA for amylase secretion; qPCR for AQP5, CK7, CK14, and MUC10	Rapid scaffold-free spheroid formation; reproducible and tunable size; maintains epithelial polarity and function; compatible with high-throughput testing; physiologically relevant epithelial–mesenchymal interaction without exogenous matrix	Short-term culture (≤10 days) with limited acinar stability; possible heterogeneity in nanoparticle uptake; not human-derived; lacks vascular and neural components; magnetic field effects on long-term differentiation unknown	Ferreira, J. N., R. Hasan, G. Urkasemsin, K. K. Ng, C. Adine, S. Muthumariappan, and G. Souza. 2019. "A magnetic three‐dimensional levitated primary cell culture system for the development of secretory salivary gland‐like organoids." Journal of Tissue Engineering and Regenerative Medicine 13: 495 - 508. https://doi.org/10.1002/term.2809
Salivary Gland Diseases (Regenerative / biomaterials)	In vitro	Munguia-Lopez et al., 2025 – Reversible Thermo-Ionically Crosslinked Hydrogel Salivary Spheroid Model	Tissue-level	Xerostomia (radiation-induced or Sjögren’s syndrome-related salivary gland dysfunction); Reversible thermo-ionically crosslinked hydrogel (Alginate–Gelatin with or without Collagen or Hyaluronic Acid; optimized AGHA); Human salivary acinar cell line (NS-SV-AC); Human primary salivary functional units (SFU)	Regeneration / Drug testing	Spheroid viability and size; metabolic activity; mRNA and protein expression of AQP5, ZO-1, NKCC1, α-amylase; confocal imaging; amylase activity assay	Maintains acinar phenotype and function up to 14–15 days; mimics mechanical properties of native gland (~11 kPa); allows high viability (> 93%); reversible matrix enables intact spheroid recovery; compatible with both immortalized and primary cells	Limited to acinar cells (lacks ductal and myoepithelial coculture); secretory response not fully recapitulated (intracellular α-amylase only); long-term stability beyond 15 days untested	Munguia-Lopez, J., S. Pillai, Y. Zhang, A. Gantz, D. B. Camasão, S. Nazhat, J. Kinsella, and S. Tran. 2024. "Expansion of functional human salivary acinar cell spheroids with reversible thermo-ionically crosslinked 3D hydrogels." International Journal of Oral Science 17. https://doi.org/10.1038/s41368-025-00368-6
Salivary Gland Diseases (Regenerative / biomaterials)	In vitro	Porcine salivary gland explant outgrowth culture model	Tissue-level	Salivary gland hypofunction and xerostomia regeneration research; Explant tissue embedded in serum-containing DMEM; adherent 2D cultures expanded and differentiated in DMEM/F12 with FGF2, EGF, insulin, N2 supplement, and dexamethasone; Primary cells derived from porcine submandibular and parotid glands (Sus scrofa) explants	Regeneration	Morphology (brightfield, phase contrast); proliferation (Ki67); flow cytometry for MSC and epithelial progenitor markers (CD29, CD44, CD90); qPCR for krt5, krt14, amy1a, aqp5; immunofluorescence for KRT5, KRT14, E-cadherin, αSMA, β3-tubulin, CHRM3; Western blot for ZO-1, NKCC1; functional assays including α-amylase secretion, TEER, and intracellular Ca²⁺ influx	Provides abundant, easily available primary cells; recapitulates epithelial heterogeneity (acinar, ductal, myoepithelial, neuronal); responsive to neurotransmitters; suitable for testing muscarinic agonists; useful preclinical model bridging rodent and human systems	2D culture lacks 3D tissue architecture; incomplete apical localization of AQP1; absence of vascularization; short-term culture; species difference from human; limited porcine-specific antibodies hindered full characterization	Urkasemsin, G., P. Castillo, S. Rungarunlert, N. Klincumhom, and J. N. Ferreira. 2019. "Strategies for Developing Functional Secretory Epithelia from Porcine Salivary Gland Explant Outgrowth Culture Models." Biomolecules 9. https://doi.org/10.3390/biom9110657
Salivary Gland Diseases (Regenerative / biomaterials)	In vitro	Salivary Functional Units (SFU) culture system	Tissue-level	Salivary gland hypofunction / xerostomia caused by radiotherapy or Sjögren’s syndrome; Native extracellular matrix fragments retained within partially digested lobules; serum-free Hepato-STIM medium with EGF, bFGF, and N2-A supplement in ultra-low attachment plates; Human submandibular gland (HuSMG) tissue; primary epithelial cells containing acinar and ductal lobules from adult patients (26–77 y…	Regeneration	Live/dead assay and EdU labeling for proliferation; H&E and PAS staining; immunofluorescence for CD44, AQP5, NKCC1, E-cadherin, CK5, Laminin α5; RT-qPCR for AQP5, CD44, KRT5; transmission electron microscopy for desmosomes, mitochondria, and secretory granules	Uses minimally digested primary tissue preserving native ECM and polarity; scalable serum-free culture; avoids animal-derived matrix; physiologically relevant compared to single-cell salispheres	Suboptimal culture conditions; large SFUs (>280 µm) suffered oxygen/nutrient diffusion limits leading to cell death; loss of acinar morphology and gene expression after 10 days; lack of mesenchymal interaction and long-term viability	Seo, Y., M. Lilliu, G. A. Elghanam, T. T. Nguyen, Y. Liu, J. C. Lee, J. Presley, A. Zeitouni, M. El-Hakim, and S. Tran. 2019. "Cell culture of differentiated human salivary epithelial cells in a serum‐free and scalable suspension system: The salivary functional units model." Journal of Tissue Engineering and Regenerative Medicine 13: 1559 - 1570. https://doi.org/10.1002/term.2908
Salivary Gland Diseases (Regenerative / biomaterials)	In vivo	Collagen-based human and mouse salivary gland organoid transplantation model	Tissue-level	Radiation-induced xerostomia; evaluation of stem cell–derived organoid transplantation for gland regeneration; NSGA (NOD/SCID gamma) and C57BL/6 N mice; human parotid/submandibular gland–derived organoids (hSGOs) and mouse-derived organoids (mSGOs)	Regeneration / Drug testing	Histology (H&E, PAS, Alcian blue); immunofluorescence for human nucleoli, E-cadherin, KRT19, CD166, MUC5B, AQP5, Ki67; calcium signaling assays; saliva flow measurement after pilocarpine; tissue weight and regeneration of acinar structures	Clinically translatable collagen scaffold; robust organoid growth and differentiation; both xenogeneic (human-to-mouse) and allogeneic (mouse-to-mouse) success; long-term survival; improved saliva composition and secretion; scalable for clinical-grade application	Low engraftment coverage limits overall saliva recovery; no increase in total saliva flow after human xenotransplantation; immune compatibility and long-term safety not yet tested in large animals or humans; partial functional recovery only in murine allografts	Jeon, S., J. Lee, S. J. Lee, J. Seo, J. Choi, D. H. Bae, D. Chun, et al. 2024. "Salivary gland organoid transplantation as a therapeutic option for radiation-induced xerostomia." Stem Cell Research & Therapy 15. https://doi.org/10.1186/s13287-024-03833-x
Salivary Gland Diseases (Regenerative / biomaterials)	In vivo	ESC-derived induced salivary gland (iSG) transplantation model	Tissue-level	Functional regeneration of salivary glands for xerostomia or gland loss; proof-of-concept for organ replacement regenerative therapy; Mouse; C57BL/6J; C.B-17/lcr-scid/scidJcl	Regeneration	Histology and immunostaining for K18, AQP5, α-SMA, Muc10, amylase, PSP, Mist1; GFP labeling confirmed engraftment and ductal connection; neural and vascular integration (neurofilament, CD31); functional tests including carbachol-induced calcium response, pilocarpine- and citric acid–induced saliva secretion, and saliva proteomic profiling	Fully functional organ replacement; recapitulates embryonic organogenesis; feasible pluripotent stem cell–derived exocrine organ regeneration; integrates with host vasculature and nerves	Conducted in immunodeficient mice; complex multi-step induction and viral transduction required; long-term stability and immune compatibility not assessed; limited translation to human or large-animal systems; possible saliva contamination from oral epithelium	Tanaka, J., M. Ogawa, H. Hojo, Y. Kawashima, Y. Mabuchi, K. Hata, S. Nakamura, et al. 2018. "Generation of orthotopically functional salivary gland from embryonic stem cells." Nature Communications 9. https://doi.org/10.1038/s41467-018-06469-7
Salivary Gland Diseases (Regenerative / biomaterials)	In vivo	Neurogenic hydrogel (cevimeline–alginate) therapy model for radiation-damaged salivary glands	Tissue-level	Radiation-induced salivary gland injury and xerostomia; testing neurogenic regenerative therapy to restore saliva secretion; Mouse; adult female C57BL/6	Inflammation / Regeneration / Drug testing	Histology and immunofluorescence for AQP5, MUC10, SOX2, pHH3, CHRM3, GFRα2, VIP, CD68/CD206, and CD3; RNA-seq for regenerative and immune pathways; salivary flow (citrate- and pilocarpine-induced) for physiological and maximal secretion; long-term follow-up (> 90 days) of gland structure, nerve integrity, and immune infiltration	Mimics clinical xerostomia after radiotherapy; allows controlled, local drug delivery and repeated dosing; demonstrates durable restoration of saliva secretion, acinar architecture, and parasympathetic innervation; reveals new regenerative target (muscarinic signaling axis)	Single-dose IR model may not fully reflect fractionated clinical exposure; conducted only in mice with small glands; long-term immune compatibility and translation to human tissue unknown; intraglandular delivery not tested due to size limitation; requires local injection and repeated dosing	Li, J., S. Sudiwala, L. Berthoin, A. May, S. Mohabbat, H. Sinada, E. Gaylord, et al. 2022. "Long-term functional regeneration of radiation-damaged salivary glands through delivery of a neurogenic hydrogel." Science Advances 8. https://doi.org/10.1126/sciadv.adc8753
Salivary Gland Diseases (Regenerative / biomaterials)	In vivo	hSMGepiS/PC + mouse embryonic mesenchyme transplantation model	Tissue-level	Salivary gland regeneration; treatment model for xerostomia and gland hypofunction; Nude mice; human submandibular gland–derived epithelial stem/progenitor cells (hSMGepiS/PCs) from patients (20–40 years old) combined with mouse embryonic day 12.5 (E12.5) submandibular gland mesenchyme	Regeneration	Histology (H&E, Masson) showed acinar and ductal structures; human-specific E-cadherin confirmed human origin; immunostaining for AQP5, K19, α-SMA showed correct spatial arrangement; Alcian blue–PAS staining and western blot for amylase confirmed secretory function; AB–PAS indicated glycoprotein secretion; morphology and function similar to native human submandibular glands	Uses human-derived epithelial stem cells with stable genome and low tumorigenic risk; 3D culture recapitulates gland architecture; produces functional saliva-secreting tissue; combination with embryonic mesenchyme provides instructive cues for maturation; bridges in vitro and in vivo developmental stages	Requires xenogeneic (mouse) mesenchymal niche, not clinically translatable; performed in immunodeficient mice; maturation and vascularization depend on in vivo environment; in vitro organoids remain partially immature; long-term stability and scalability not established	Sui, Y., S. Zhang, Y. Li, X. Zhang, W. Hu, Y. Feng, J. Xiong, Y. Zhang, and S. Wei. 2020. "GenSui et al., 2020eration of functional salivary gland tissue from human submandibular gland stem/progenitor cells." Stem Cell Research & Therapy 11. https://doi.org/10.1186/s13287-020-01628-4
Salivary Gland Diseases (Regenerative / biomaterials)	In vivo	iSG organ germ transplantation in parotid gland-defective mouse model	Tissue-level	Regeneration of functional salivary gland for xerostomia; validation of ESC/iPSC-derived organ germ functional integration; Mouse; C.B-17/Icr-scid/scidJcl (immunodeficient strain)	Regeneration	Histology and immunostaining for AQP5, PSP, Muc10, and K19 confirmed acinar and ductal differentiation; GFP labeling showed engraftment and ductal connection with host epithelium; neurofilament and peripherin staining confirmed parasympathetic innervation; functional tests included pilocarpine-induced saliva secretion and carbachol response; saliva analyzed for amylase and secretory proteins matc…	Functionally restores saliva secretion; mimics natural organogenesis and tissue patterning; establishes feasibility of pluripotent cell–derived salivary gland replacement; reproducible and measurable functional outputs (saliva volume, composition, stimulation response)	Conducted in immunodeficient mice; requires surgical transplantation and viral gene induction; long-term function and immune tolerance untested; technical complexity limits scalability; not yet validated in human cells or large animals	Wu, D., I. Lombaert, M. DeLeon, S. Pradhan-Bhatt, R. Witt, D. Harrington, M. Trombetta, M. Passineau, and M. Farach‐Carson. 2021. "Immunosuppressed Miniswine as a Model for Testing Cell Therapy Success: Experience With Implants of Human Salivary Stem/Progenitor Cell Constructs." Frontiers in Molecular Biosciences 8. https://doi.org/10.3389/fmolb.2021.711602
